# Supplementary material for: Quantifying the global contribution of alcohol consumption to cardiomyopathy
Source: Popul Health Metr. 2017 May 25;15:20. doi: 10.1186/s12963-017-0137-1 (PMC5445448; doi:10.1186/s12963-017-0137-1)
Supplement: Supplementary file 4 — Syntaxes. (ZIP 8 kb) [file 12963_2017_137_MOESM4_ESM.zip]

Archive with 4 entries (4 files):
- ACM Quantification_revision_dofileR1.do
- ACM_Quantification_R-code_proportion predicted correctlyR1.R
- ACM_Quantification_R-code_threshold analysesR1.R
- ACM_Quantification_R-code_web figuresR1.R
