# Supplementary material for: Quantifying the global contribution of alcohol consumption to cardiomyopathy
Source: Popul Health Metr. 2017 May 25;15:20. doi: 10.1186/s12963-017-0137-1 (PMC5445448; doi:10.1186/s12963-017-0137-1)
Supplement: Supplementary file 4 — Syntaxes. (ZIP 8 kb) [file 12963_2017_137_MOESM4_ESM.zip › ACM Quantification_revision_dofileR1.do]

/*
_________________________________________________________________________________________________________________________________________
_________________________________________________________________________________________________________________________________________
_________________________________________________________________________________________________________________________________________
						  ___
    /\		|			 /
   /  \		|			/
  /____\	|		   |
 /   	\	|			\		
/		 \	|_______	 \___	OHOL CARDIOMYOPATHY
_________________________________________________________________________________________________________________________________________
_________________________________________________________________________________________________________________________________________
_________________________________________________________________________________________________________________________________________
*/

/*	
syntax to mocel AAF of cardiomyopathic deaths in 95 countries
for paper: "Quantifying the global contribution of alcohol consumption to cardiomyopathy"
by Manthey et al., 2017
*/

**	OPEN DATA SET --> ENTER YOUR PATH HERE:
use		"C:\[...]\acm_quantification" , clear
set more off

**	------------------------------------------------------------------	**

**************************************************************************
*	HELP VARIABLES:
**************************************************************************

**	help variable: main outcome present or not
gen		oca	= 0	if cd_aaft==.	// OCA = outcome available
replace	oca	= 1	if cd_aaft<.	

**	characteristics of countries with outcome data:
***	OUTCOME STEP 1: AC crude mortality rate
sum		acd_cmrt	// 51
***	OUTCOME STEP 2: AAF for CM deaths
sum		cd_aaft	// 49
***	COVARIATE 1: AUD prevalence
sum		aud_b	if cd_aaft<.	// mean AUD of countries with outcome data = 5.9%
sum		aud_b	if cd_aaft==.	// mean AUD of countries without outcome data = 3.8%
ttest	aud_b, by(oca)			// ttest: significant
***	COVARIATE 2: APC (total)
sum		apc_total	if cd_aaft<.	// mean APC (total) of countries with outcome data = 9.8%
sum		apc_total	if cd_aaft==.	// mean APC (total) of countries without outcome data = 5.5%
ttest	apc_total	, by(oca)		// ttest: significant
***	COVARIATE 3: APC (drinker):
sum		apc_drinker_t	if cd_aaft<.	// mean APC (drinker) of countries with outcome data = 15.1
sum		apc_drinker_t	if cd_aaft==.	// mean APC (drinker) of countries without outcome data = 17.7
ttest	apc_drinker_t	, by(oca)		// ttest: not significant
***	COVARIATE 3: HED
sum		hed_b	if cd_aaft<.	// mean HED of countries with outcome data = 17.1
sum		hed_b	if cd_aaft==.	// mean HED of countries without outcome data = 6.4
ttest	hed_b	, by(oca)		// ttest: significant

/*
________________________________________________________________________________________________________________________________________

IDENTIFYING THE BEST MODEL STRATEGY:
________________________________________________________________________________________________________________________________________
*/

*	raw data scatter plots with regression line
**************************************************************************
/*
*	crude mortality rate / AAF(CM) & ...
**	... APC - total
twoway		(lfitci acd_cmrt apc_total) (scatter acd_cmrt apc_total) 
twoway		(lfitci cd_aaft apc_total) (scatter cd_aaft apc_total) 

**	... APC - drinker
twoway		(lfitci acd_cmrt apc_drinker_t) (scatter acd_cmrt apc_drinker_t)
twoway		(lfitci cd_aaft apc_drinker_t) (scatter cd_aaft apc_drinker_t)

**	... AUD
twoway		(lfitci acd_cmrt aud_b) (scatter acd_cmrt aud_b)
twoway		(lfitci cd_aaft aud_b)(scatter cd_aaft aud_b)

**	... HED
twoway		(lfitci acd_cmrt hed_b) (scatter acd_cmrt hed_b)
twoway		(lfitci cd_aaft hed_b)(scatter cd_aaft hed_b)

*/

*	HED vs no HED in the models:
**************************************************************************
**	STEP 1
nbreg 		acd_cmrt c.aud_b c.apc_total , // 
scalar		r2_0 = e(r2_p)
estimates	store hed10
nbreg 		acd_cmrt c.aud_b c.apc_total c.hed_b, // 
scalar		r2_1 = e(r2_p)
estimates	store hed11
lrtest		hed10 hed11
di			r2_1 - r2_0

predictnl	predx = xb()
gen			pred = exp(predx)
gen			cd_cmrt_new = acd_cmrt					// observed
replace		cd_cmrt_new = pred if cd_cmrt_new==.	// + predicted 

**	STEP 2
fracreg probit	cd_aaft c.cd_cmrt_new c.aud_b c.apc_drinker_t ib20.gbdregion2,		// 
scalar	r2_0 = e(r2_p)
estimates	store hed20
fracreg probit	cd_aaft c.cd_cmrt_new c.aud_b c.apc_drinker_t c.hed_b ib20.gbdregion2,		// 
scalar	r2_1 = e(r2_p)
estimates	store hed21
di		r2_1 - r2_0

drop		pred* cd_cmrt_new*	

// GDP vs no GDP in models:
**************************************************************************
**	STEP 1
nbreg 		acd_cmrt c.aud_b c.apc_total , // 
scalar		r2_0 = e(r2_p)
estimates	store gdp10
nbreg 		acd_cmrt c.aud_b c.apc_total c.gdp2015, // 
scalar		r2_1 = e(r2_p)
estimates	store gdp11
lrtest		gdp10 gdp11
di			r2_1 - r2_0

predictnl	predx = xb()
gen			pred = exp(predx)
gen			cd_cmrt_new = acd_cmrt					// observed
replace		cd_cmrt_new = pred if cd_cmrt_new==.	// + predicted 

**	STEP 2
fracreg probit	cd_aaft c.cd_cmrt_new c.aud_b c.apc_drinker_t ib20.gbdregion2,		// 
scalar	r2_0 = e(r2_p)
fracreg probit	cd_aaft c.cd_cmrt_new c.aud_b c.apc_drinker_t c.hed_b ib20.gbdregion2,		// 
scalar	r2_1 = e(r2_p)
di		r2_1 - r2_0

drop		pred* cd_cmrt_new

/*
_________________________________________________________________________________________________________________________________________
_________________________________________________________________________________________________________________________________________
_________________________________________________________________________________________________________________________________________
_________________________________________________________________________________________________________________________________________
_________________________________________________________________________________________________________________________________________
*/
*	REPORTED IN WEB TABLE (EXCEL FILE):

/*
_________________________________________________________________________________________________________________________________________

MODEL 1 (total): 2step model to predict cd_aaft (non GBD)
________________________________________________________________________________________________________________________________________
*/

**	ENTER YOUR PATH HERE:
putexcel	set "C:\[...]\Web_Table.xlsx", modify sheet("Model 1 (total)") keepcellformat 

*	necessary variables:
**	OUTCOMES
**	outcome 1: ACM crude mortality rate
sum		acd_cmrt 	
**	outcome 2: ACM deaths among all CM deaths (non-gbd)
sum		cd_aaft		

**	COVARIATES
**	covariate 1: aud prevalence
sum		aud_b
**	covariate 2: apc (total)
sum		apc_total
**	covariate 3: apc (drinker)
sum		apc_drinker_t
**	covariate 3: GBD region
sum		gbdregion2

************
*	STEP 1: predict ACM crude mortality rate
************

**	correlation matrix:
pwcorr	acd_cmrt aud_b apc_total

**	multivariate model:
***	A) negative binomial regression: AUD, APC(total)
nbreg 	acd_cmrt c.aud_b c.apc_total , // R²=.0551
estimates store P1_1
mat		m11e = e(r2_p)
mat	li	m11e

**	predict values:
predictnl	p1_1x = xb() 		
gen			p1_1m = exp(p1_1x)
drop		p1_1x 

**	variable with predicted and observed values
gen			acdrate_new = acd_cmrt					// observed
replace		acdrate_new = p1_1m if acdrate_new==.	// + predicted 

**	Intercept & Coefficients:
quietly nbreg	,
mat 	tab	 = r(table)'
mat	li	tab
mat 	m11ic = (tab[3,1..2],tab[3,4]\tab[1..2,1..2],tab[1..2,4]\tab[5,1..2],tab[5,4])
mat		m11ic[4,3] = .
mat	li	m11ic

***	in matrix:
putexcel	B100=matrix(m11e)
mkmat		acd_cmrt p1_1m acdrate_new, matrix(m11p)
putexcel	B4=matrix(m11p)
putexcel	D110=matrix(m11ic)

************
**	STEP 2: use observed and predicted ACM crude mortality rate to predict ACM among all CM deaths rate:
************

**	correlation matrix:
pwcorr	cd_aaft acdrate_new aud_b apc_drinker_t gbdregion2		// correlation matrix of all vars

**	PREDICTIONS:
***	with: population ACM death rate (Step 1), AUD, APC drinker, GBD Region (Base=Western Europe)
fracreg probit	cd_aaft c.acdrate_new c.aud_b c.apc_drinker_t ib20.gbdregion2,		// R²=.2114
estimates 		store P1_2
mat				m12e = (e(r2_p))
mat	li			m12e

**	predict values:
predictnl	p1_2x = xb() 
gen			p1_2m = normal(p1_2x)
drop		p1_2x 

**	variable with predicted and observed values
gen		acdperc_new = cd_aaft				// observed
replace	acdperc_new = p1_2m if cd_aaft==.	// + predicted 

**	Intercept & Coefficients
quietly fracreg	
mat 	tab	 = r(table)'
mat	li	tab
mat 	m12ic = (tab[18,1..2],tab[18,4]\tab[1..3,1..2],tab[1..3,4]\tab[17,1..2],tab[17,4]\tab[4..16,1..2],tab[4..16,4])
mat		m12ic[5,1] = (0,0,0)
mat	li	m12ic

***	in matrix:
putexcel	I100=matrix(m12e)
mkmat		cd_aaft p1_2m acdperc_new, matrix(m12p)
putexcel	I4=matrix(m12p)
putexcel	K110=matrix(m12ic)

/*
_________________________________________________________________________________________________________________________________________

MODEL 2 (female): 2step model to predict cd_aaft (non GBD)
________________________________________________________________________________________________________________________________________
*/

**	ENTER YOUR PATH HERE:
putexcel	set "C:\[...]\Web_Table.xlsx", modify sheet("Model 2 (female)") keepcellformat 

*	necessary variables:
**	OUTCOMES
**	outcome 1: ACM crude mortality rate
sum		acd_cmrf 	
**	outcome 2: ACM deaths among all CM deaths (non-gbd)
sum		cd_aaff		

**	COVARIATES
**	covariate 1: aud prevalence
sum		aud_f
**	covariate 2: apc (total)
sum		apc_tf
**	covariate 3: apc (drinker)
sum		apc_drinker_f
**	covariate 3: GBD region
sum		gbdregion2

************
*	STEP 1: predict ACM crude mortality rate
************
**	correlation matrix:
pwcorr	acd_cmrf aud_f apc_tf

**	multivariate model:
***	negative binomial regression (GDP quintile)
nbreg 		acd_cmrf c.aud_f c.apc_tf, irr	// R²=.0334
estimates 	store P2_1F
mat			m21fe = (e(r2_p))

**	predict values:
predictnl	p2_1fx = xb() 
gen			p2_1fm = exp(p2_1fx)
drop		p2_1fx 

**	variable with predicted and observed values
gen			acdrate_new_f = acd_cmrf					// observed
replace		acdrate_new_f = p2_1fm if acdrate_new_f==.	// + predicted 

**	Intercept & Coefficients:
quietly nbreg	,
mat 	tab	 = r(table)'
mat	li	tab
mat 	m21fic = (tab[3,1..2],tab[3,4]\tab[1..2,1..2],tab[1..2,4]\tab[5,1..2],tab[5,4])
mat		m21fic[4,3] = .
mat	li	m21fic

***	in matrix:
putexcel	B100=matrix(m21fe)
mkmat		(acd_cmrf p2_1fm acdrate_new_f), mat(m21fp)
putexcel	B4=matrix(m21fp)
putexcel	D110=matrix(m21fic)

************
**	STEP 2: use observed and predicted ACM crude mortality rate to predict ACM among all CM deaths rate:
************

**	correlation matrix:
pwcorr	cd_aaff acdrate_new_f aud_f apc_drinker_f gbdregion2

**	FRACREG model:
***	ACM crude mortality rate, AUD, APC per drinker, GBD region
fracreg probit	cd_aaff c.acdrate_new_f c.aud_f c.apc_drinker_f ib20.gbdregion2	// R²=.3100
estimates 		store P2_2F
mat				m22fe = (e(r2_p))

**	predict values:
predictnl	p2_2fx = xb() 
gen			p2_2fm = normal(p2_2fx)
drop		p2_2fx 

**	variable with predicted and observed values
gen		acdperc_new_f = cd_aaff				// observed
replace	acdperc_new_f = p2_2fm if cd_aaff==.	// + predicted 

**	Intercept & Coefficients
quietly fracreg	
mat 	tab	 = r(table)'
mat	li	tab
mat 	m22fic = (tab[18,1..2],tab[18,4]\tab[1..3,1..2],tab[1..3,4]\tab[17,1..2],tab[17,4]\tab[4..16,1..2],tab[4..16,4])
mat		m22fic[5,1] = (0,0,0)
mat	li	m22fic

***	in matrix:
putexcel	I100=matrix(m22fe)
mkmat		(cd_aaff p2_2fm acdperc_new_f), matrix(m22fp)
putexcel	I4=matrix(m22fp)
putexcel	K110=matrix(m22fic)

/*
_________________________________________________________________________________________________________________________________________

MODEL 2 (male): 2step model to predict cd_aaft (non GBD)
________________________________________________________________________________________________________________________________________
*/

**	ENTER YOUR PATH HERE:
putexcel	set "C:\[...]\Web_Table.xlsx", modify sheet("Model 2 (male)") keepcellformat 

*	necessary variables:
**	OUTCOMES
**	outcome 1: ACM crude mortality rate
sum		acd_cmrm 	
**	outcome 2: ACM deaths among all CM deaths (non-gbd)
sum		cd_aafm		

**	COVARIATES
**	covariate 1: aud prevalence
sum		aud_m
**	covariate 2: apc (total)
sum		apc_tm
**	covariate 3: apc (drinker)
sum		apc_drinker_m
**	covariate 3: GBD region
sum		gbdregion2

************
*	STEP 1: predict ACM crude mortality rate
************
**	correlation matrix:
pwcorr	acd_cmrm aud_m apc_tm

**	multivariate model:
***	negative binomial regression (GDP quintile)
nbreg 		acd_cmrm c.aud_m c.apc_tm, irr	// R²=.0504
estimates 	store P2_1m
mat			m21me = (e(r2_p))

**	predict values:
predictnl	p2_1mx = xb() 
gen			p2_1mm = exp(p2_1mx)
drop		p2_1mx 

**	variable with predicted and observed values
gen			acdrate_new_m = acd_cmrm					// observed
replace		acdrate_new_m = p2_1mm if acdrate_new_m==.	// + predicted

**	Intercept & Coefficients:
quietly nbreg	,
mat 	tab	 = r(table)'
mat	li	tab
mat 	m21mic = (tab[3,1..2],tab[3,4]\tab[1..2,1..2],tab[1..2,4]\tab[5,1..2],tab[5,4])
mat		m21mic[4,3] = .
mat	li	m21mic

***	in matrix:
putexcel	B100=matrix(m21me)
mkmat		(acd_cmrm p2_1mm acdrate_new_m), mat(m21mp)
putexcel	B4=matrix(m21mp)
putexcel	D110=matrix(m21mic)

************
**	STEP 2: use observed and predicted ACM crude mortality rate to predict ACM among all CM deaths rate:
************

**	correlation matrix:
pwcorr	cd_aafm acdrate_new_m aud_m apc_drinker_m gbdregion2

**	FRACREG model:
***	ACM crude mortality rate, AUD, APC per drinker, GBD region
fracreg probit	cd_aafm c.acdrate_new_m c.aud_m c.apc_drinker_m ib20.gbdregion2	// R²=.1890
estimates 		store P2_2m
mat				m22me = (e(r2_p))

**	predict values:
predictnl	p2_2mx = xb() 
gen			p2_2mm = normal(p2_2mx)
drop		p2_2mx 

**	variable with predicted and observed values
gen		acdperc_new_m = cd_aafm				// observed
replace	acdperc_new_m = p2_2mm if cd_aafm==.	// + predicted 

**	Intercept & Coefficients
quietly fracreg	
mat 	tab	 = r(table)'
mat	li	tab
mat 	m22mic = (tab[18,1..2],tab[18,4]\tab[1..3,1..2],tab[1..3,4]\tab[17,1..2],tab[17,4]\tab[4..16,1..2],tab[4..16,4])
mat		m22mic[5,1] = (0,0,0)
mat	li	m22mic

***	in matrix:
putexcel	I100=matrix(m22me)
mkmat		(cd_aafm p2_2mm acdperc_new_m), matrix(m22mp)
putexcel	I4=matrix(m22mp)
putexcel	K110=matrix(m22mic)

/*
_________________________________________________________________________________________________________________________________________
_________________________________________________________________________________________________________________________________________
_________________________________________________________________________________________________________________________________________
_________________________________________________________________________________________________________________________________________
_________________________________________________________________________________________________________________________________________
*/

/*
_________________________________________________________________________________________________________________________________________

MODEL 3 (total): 2step model to predict cdgbd_aaft (GBD definition)
________________________________________________________________________________________________________________________________________
*/

**	ENTER YOUR PATH HERE:
putexcel	set "C:\[...]\Web_Table.xlsx", modify sheet("Model 3 (total)") keepcellformat 

*	necessary variables:
**	OUTCOMES
**	outcome 1: ACM crude mortality rate
sum		acd_cmrt
**	outcome 2: ACM deaths among all CM deaths (non-gbd)
sum		cdgbd_aaft		

**	COVARIATES
**	covariate 1: aud prevalence
sum		aud_b
**	covariate 2: apc (total)
sum		apc_total
**	covariate 3: apc (drinker)
sum		apc_drinker_t
**	covariate 3: GBD region
sum		gbdregion2

************
*	STEP 1: predict ACM crude mortality rate
************

**	take results from Model 1 - Step 1, stored in matrix:
mat li 	m11e
mat li 	m11p

***	in matrix:
putexcel	B100=matrix(m11e)
putexcel	B4=matrix(m11p)
putexcel	D110=matrix(m11ic)

************
**	STEP 2: use observed and predicted ACM crude mortality rate to predict ACM among all CM deaths rate:
************

**	correlation matrix:
pwcorr	cdgbd_aaft acdrate_new aud_b apc_drinker_t gbdregion2		// correlation matrix of all vars

**	PREDICTIONS:
***	with: population ACM death rate (Step 1), AUD, APC drinker, GBD Region (Base=Western Europe)
fracreg probit	cdgbd_aaft c.acdrate_new c.aud_b c.apc_drinker_t ib20.gbdregion2,		// R²=.2223
estimates 		store P3_2
mat				m32e = (e(r2_p))
mat	li			m32e

**	predict values:
predictnl	p3_2x = xb()
gen			p3_2m = normal(p3_2x)
drop		p3_2x 

**	variable with predicted and observed values
gen		acdgbdperc_new = cdgbd_aaft				// observed
replace	acdgbdperc_new = p3_2m if cdgbd_aaft==.	// + predicted 

**	Intercept & Coefficients
quietly fracreg	
mat 	tab	 = r(table)'
mat	li	tab
mat 	m32ic = (tab[18,1..2],tab[18,4]\tab[1..3,1..2],tab[1..3,4]\tab[17,1..2],tab[17,4]\tab[4..16,1..2],tab[4..16,4])
mat		m32ic[5,1] = (0,0,0)
mat	li	m32ic

***	in matrix:
putexcel	I100=matrix(m32e)
mkmat		cdgbd_aaft p3_2m acdgbdperc_new, matrix(m32p)
putexcel	I4=matrix(m32p)
putexcel	K110=matrix(m32ic)

/*
_________________________________________________________________________________________________________________________________________

Model 4 (female): 2step model to predict cdgbd_aaft (GBD definition)
________________________________________________________________________________________________________________________________________
*/

**	ENTER YOUR PATH HERE:
putexcel	set "C:\[...]\Web_Table.xlsx", modify sheet("Model 4 (female)") keepcellformat 

*	necessary variables:
**	OUTCOMES
**	outcome 1: ACM crude mortality rate
sum		acd_cmrf 	
**	outcome 2: ACM deaths among all CM deaths (non-gbd)
sum		cdgbd_aaff		

**	COVARIATES
**	covariate 1: aud prevalence
sum		aud_f
**	covariate 2: apc (total)
sum		apc_tf
**	covariate 3: apc (drinker)
sum		apc_drinker_f
**	covariate 3: GBD region
sum		gbdregion2

************
*	STEP 1: predict ACM crude mortality rate
************

**	take results from Model 2 - Step 1, stored in matrix:
mat li 	m21fe
mat li 	m21fp

***	in matrix:
putexcel	I100=matrix(m21fe)
putexcel	B4=matrix(m21fp)
putexcel	D110=matrix(m21fic)

************
**	STEP 2: use observed and predicted ACM crude mortality rate to predict ACM among all CM deaths rate:
************

**	correlation matrix:
pwcorr	cdgbd_aaff acdrate_new_f aud_f apc_drinker_f gbdregion2

**	FRACREG model:
***	ACM crude mortality rate, AUD, APC per drinker, GBD region
fracreg probit	cdgbd_aaff c.acdrate_new_f c.aud_f c.apc_drinker_f ib20.gbdregion2	// R²=.3332
estimates 		store P4_2F
mat				m42fe = (e(r2_p))

**	predict values:
predictnl	p4_2fx = xb() 
gen			p4_2fm = normal(p4_2fx)
drop		p4_2fx 

**	variable with predicted and observed values
gen		acdgbdperc_new_f = cdgbd_aaff					// observed
replace	acdgbdperc_new_f = p4_2fm if cdgbd_aaff==.	// + predicted 

**	Intercept & Coefficients
quietly fracreg	
mat 	tab	 = r(table)'
mat	li	tab
mat 	m42fic = (tab[18,1..2],tab[18,4]\tab[1..3,1..2],tab[1..3,4]\tab[17,1..2],tab[17,4]\tab[4..16,1..2],tab[4..16,4])
mat		m42fic[5,1] = (0,0,0)
mat	li	m42fic

***	in matrix:
putexcel	I100=matrix(m42fe)
mkmat		(cdgbd_aaff p4_2fm acdgbdperc_new_f), matrix(m42fp)
putexcel	I4=matrix(m42fp)
putexcel	K110=matrix(m42fic)

/*
_________________________________________________________________________________________________________________________________________

Model 4 (male): 2step model to predict cdgbd_aaft (GBD definition)
________________________________________________________________________________________________________________________________________
*/

**	ENTER YOUR PATH HERE:
putexcel	set "C:\[...]\Web_Table.xlsx", modify sheet("Model 4 (male)") keepcellformat 

*	necessary variables:
**	OUTCOMES
**	outcome 1: ACM crude mortality rate
sum		acd_cmrm 	
**	outcome 2: ACM deaths among all CM deaths (non-gbd)
sum		cdgbd_aafm		

**	COVARIATES
**	covariate 1: aud prevalence
sum		aud_m
**	covariate 2: apc (total)
sum		apc_tm
**	covariate 3: apc (drinker)
sum		apc_drinker_m
**	covariate 3: GBD region
sum		gbdregion2

************
*	STEP 1: predict ACM crude mortality rate
************

**	take results from Model 2 - Step 1, stored in matrix:
mat li 	m21me
mat li 	m21mp

***	in matrix:
putexcel	B100=matrix(m21me)
putexcel	B4=matrix(m21mp)
putexcel	D110=matrix(m21mic)

************
**	STEP 2: use observed and predicted ACM crude mortality rate to predict ACM among all CM deaths rate:
************

**	correlation matrix:
pwcorr	cdgbd_aafm acdrate_new_m aud_m apc_drinker_m gbdregion2

**	FRACREG model:
***	ACM crude mortality rate, AUD, APC per drinker, GBD region
fracreg probit	cdgbd_aafm c.acdrate_new_m c.aud_m c.apc_drinker_m ib20.gbdregion2	// R²=.1936
estimates 		store P4_2m
mat				m42me = (e(r2_p))

**	predict values:
predictnl	p4_2mx = xb() 
gen			p4_2mm = normal(p4_2mx)
drop		p4_2mx 

**	variable with predicted and observed values
gen		acdgbdperc_new_m = cdgbd_aafm				// observed
replace	acdgbdperc_new_m = p4_2mm if cdgbd_aafm==.	// + predicted 

**	Intercept & Coefficients
quietly fracreg	
mat 	tab	 = r(table)'
mat	li	tab
mat 	m42mic = (tab[18,1..2],tab[18,4]\tab[1..3,1..2],tab[1..3,4]\tab[17,1..2],tab[17,4]\tab[4..16,1..2],tab[4..16,4])
mat		m42mic[5,1] = (0,0,0)
mat	li	m42mic

***	in matrix:
putexcel	I100=matrix(m42me)
mkmat		(cdgbd_aafm p4_2mm acdgbdperc_new_m), matrix(m42mp)
putexcel	I4=matrix(m42mp)
putexcel	K110=matrix(m42mic)


/*
_________________________________________________________________________________________________________________________________________
_________________________________________________________________________________________________________________________________________
_________________________________________________________________________________________________________________________________________
_________________________________________________________________________________________________________________________________________
_________________________________________________________________________________________________________________________________________
*/

*************************************************
*	check plausibility of predicted values:		*
*************************************************

**	males vs females in CMRs (non-GBD):
sum	acd_cmrf acd_cmrm
sum	acd_cmrf acd_cmrm if acd_cmrf > acd_cmrm & acd_cmrf< . // never larger
sum	acd_cmrf acd_cmrm if acd_cmrf < acd_cmrm & acd_cmrf< . // 46 times the same
sum	acd_cmrf acd_cmrm if acd_cmrf == acd_cmrm & acd_cmrf< . // 5 times the same

**	males vs females in AAFs (non-GBD):
***	OBSERVED values
sum	cd_aaff cd_aafm	// females lower mean
sum	cd_aaff cd_aafm	if cd_aaff<cd_aafm	// 44 cases where females are lower
sum	cd_aaff cd_aafm	if cd_aaff>cd_aafm	// 1 cases where females are higher:
list	country cd_aaff cd_aafm if cd_aaff>cd_aafm
sum	cd_aaff cd_aafm	if cd_aaff==cd_aafm	// 5 cases with equal values
***	PREDICTED values
sum	p2_2fm p2_2mm	// females lower mean
sum	p2_2fm p2_2mm	if p2_2fm<p2_2mm	// 88 cases where females are lower
sum	p2_2fm p2_2mm	if p2_2fm>p2_2mm	// 7 cases where females are higher
sum	p2_2fm p2_2mm	if p2_2fm==p2_2mm	// 0 cases with equal values
**	males vs females in AAFs (GBD):
***	OBSERVED values
sum	cdgbd_aaff cdgbd_aafm	// females lower mean
sum	cdgbd_aaff cdgbd_aafm	if cdgbd_aaff<cdgbd_aafm	// 43 cases where females are lower
sum	cdgbd_aaff cdgbd_aafm	if cdgbd_aaff>cdgbd_aafm	// 1 cases where females are higher
sum	cdgbd_aaff cdgbd_aafm	if cdgbd_aaff==cdgbd_aafm	// 5 cases with equal values
***	PREDICTED values
sum	p4_2fm p4_2mm	// females lower mean
sum	p4_2fm p4_2mm	if p4_2fm<p4_2mm	// 88 cases where females are lower
sum	p4_2fm p4_2mm	if p4_2fm>p4_2mm	// 7 cases where females are higher
sum	p4_2fm p4_2mm	if p4_2fm==p4_2mm	// 0 cases with equal values

**	Which countries have higher predicted ACD rate in females?
list	country	cd_aaf* p2_2*m if p2_2fm>p2_2mm	// mostly east European countries... --> no observed values given
list	country	cdgbd_aaf* p4_2*m if p4_2fm>p4_2mm	// mostly east European countries... --> no observed values given

/*
______________________________________________________________________________________________________________________________________
_________________________________________________________________________________________________________________________________________
_________________________________________________________________________________________________________________________________________
_________________________________________________________________________________________________________________________________________
_________________________________________________________________________________________________________________________________________
*/

******************************************
**	TABLES:
******************************************

***	TABLE 1: Spearman correlations
*	correlation matrix of APC (total/drinker), AUD, HED, CMR and AAF:
*********************************************************************
spearman	apc_total apc_drinker_t aud_b hed_b 			// 95 obs --> only for correlations among covariates
spearman	apc_total apc_drinker_t aud_b hed_b acd_cmrt 	// 52 obs --> only for crude mortality rate correlations
spearman	apc_total apc_drinker_t aud_b hed_b cd_aaft		// 50 obs --> only for AAF correlations
spearman	acd_cmrt cd_aaft								// both outcomes

***	TABLE 2: ACM deaths per 1,000,000 people – observed and predicted based on negative binomial regression
***********************************************************************************************************
*	ENTER YOUR PATH HERE:
putexcel	set "C:\[...]\tables_export.xlsx", modify sheet("table 1") keepcellformat 

estimates	restore	P1_1
nbreg	

**	95% CI - calculated on observed(transformed) scale
predictnl	mean = predict() , ci(low high) level(95) var(var) 
list		country mean low high var in 1
di			.8618206-invnorm(195/200)*sqrt(.3694626)	// = low = lower CI
di			.8618206+invnorm(195/200)*sqrt(.3694626)	// = high= upper CI

**	95% CI - calculated on equation level (x):
predictnl	meanx = xb() , ci(lowx highx) level(95) var(varx)
gen			mean2 = exp(meanx)	// transformation ok
gen			low2 = exp(lowx)	// assumed tranformation
gen			high2 = exp(highx)	// assumed tranformation
gen			var2 = exp(varx)	// assumed tranformation
list		meanx lowx low2 highx high2 varx in 1
di			exp(-.1487081-invnorm(195/200)*sqrt(.4974355))	// = low2 = lower CI
di			exp(-.1487081+invnorm(195/200)*sqrt(.4974355))	// = high2= upper CI

**	problem: different CI calculations by -predictnl-
list		mean mean2 low low2 high high2 var var2 in 1
**	--> use CI based on own transformations --> mean2 low2 high2

**	put into matrix and then excel:
mkmat		acd_cmrt mean2 low2 high2, matrix(table1)
mat li		table1
putexcel 	B4=matrix(table1)
drop		mean* low* high* var*

***	TABLE 3: Proportion of ACM deaths among all CM deaths – observed and predicted based on fractional response probit regression
*********************************************************************************************************************************
*	ENTER YOUR PATH HERE
putexcel	set "C:\[...]\tables_export.xlsx", modify sheet("table 2") keepcellformat 

estimates	restore	P1_2
fracreg		

**	95% CI - calculated on equation level (x):
predictnl	meanx = xb()	, ci(lowx highx) var(varx)
gen			mean 	= normal(meanx)	// transformation ok
gen			low 	= normal(lowx)	// assumed tranformation
gen			high 	= normal(highx)	// assumed tranformation
gen			var 	= normal(varx)	// assumed tranformation
list		mean low high var in 1

**	into excel:
mkmat		cd_aaft mean low high, matrix(table2)
mat li		table2
putexcel 	B4=matrix(table2)
drop		mean* low* high* var*

/*
_________________________________________________________________________________________________________________________________________

REPORTED IN TEXT
_________________________________________________________________________________________________________________________________________

*/

*********************
**	METHODS SECTION:
*********************

**	YEAR of mortality data
sum	year
tab	year
tab	year if oca==1

**	correlation of ACM population rate and ACM proportion
***	overall:
sum		acd_cmrt cd_aaft
sktest	acd_cmrt cd_aaft	// both unlikely to be normal --> prefer spearman over pearson
corr	acd_cmrt cd_aaft 	// pearson corr: .7175
spearman acd_cmrt cd_aaft 	// spearman corr: .9285
ci2 	acd_cmrt cd_aaft, spearman // r=.93 [.88;.96]
***	female:
sum		acd_cmrf cd_aaff
sktest	acd_cmrf cd_aaff	// both unlikely to be normal --> prefer spearman over pearson
corr	acd_cmrf cd_aaff 	// pearson corr: .6601
spearman acd_cmrf cd_aaff 	// spearman corr: .9812
ci2 	acd_cmrf cd_aaff, spearman // r=.98 [.97;.99]
***	male:
sum		acd_cmrm cd_aafm
sktest	acd_cmrm cd_aafm	// both unlikely to be normal --> prefer spearman over pearson
corr	acd_cmrm cd_aafm 	// pearson corr: .7218
spearman acd_cmrm cd_aafm 	// spearman corr: .9282
ci2 	acd_cmrm cd_aafm, spearman // r=.93 [.88;.96]

*********************
**	RESULTS SECTION:
*********************

**	characteristics of predictions:
**	Model 1-Step 1
******************
estimates restore P1_1
sum 	p1_1m	if e(sample)
sum 	acd_cmrt	// observed mean	
sum 	p1_1m	// predicted mean
list 	country p1_1m if p1_1m ==r(min)	// Saudi Arabia
list 	country p1_1m if p1_1m ==r(max)	// Belarus
gen		diff1 = abs(p1_1m - acd_cmrt)	// absolute difference
sum		diff1, detail
gen		mark1 = 0 if diff1<=10
recode	mark1 .=1 if diff1>10 & diff1<.
tab 	mark1 // how many countries within 10: 71.2% / 35 countries
list	country acd_cmrt p1_1m diff1 if mark1==1 // Austria, Cyprus, Estonia, Hungary, Ireland, Kyrgyzstan, Latvia, Lithuania, Luxembourg, Peru, Russian Federation, Sweden, Switzerland, Ukraine, United Kingdom
tab		gbdregion1 mark1, row	// Latin America, Africa, Asia underrepresented
tab		gbdregion2 mark1, row	// Eastern Europe overrepresented: 1 vs. 5; confirmed by R analyses (region 9)
list	country acd_cmrt p1_1m mark1 if gbdregion2==9 
ttest	gdp2015 , by(mark1)
ttest	aud_b, by(mark1)
gen		diff1e = abs(p1_1m - acd_cmrt) if gbdregion2!=9	// absolute difference excluding Eastern European countries
sum		diff1e	, detail

*	predictions higher for female than for male?
list	country gbdregion2 p2_1fm p2_1mm if p2_1fm > p2_1mm // never larger

*	proportion of population correctly predicted?
**	--> Run R code: "ACM_Quantification_R-code_proportion predicted correctly.R"

**	Model 1-Step 2
******************
estimates restore P1_2
sum	cd_aaft		// observed mean
sum	p1_2m		// predicted mean
list country p1_2m if p1_2m ==r(min)	// Indonesia
list country p1_2m if p1_2m ==r(max)	// Belarus
gen		diff2 = abs(p1_2m - cd_aaft)	// absolute difference
sum		diff2, detail	// mean diff: 4.7%, median: 1.9%
gen		mark2 = 0 if diff2<=0.05
recode	mark2 .=1 if diff2>0.05 & diff2<.
tab 	mark2 // how many countries within 5%: 78% / 39 countries
ttest	gdp2015 , by(mark2)		// no diff
ttest	aud_b, by(mark2)		// no diff
list	country cd_aaft p1_2m diff2 if mark2==1 // 
tab		gbdregion1 mark2, row	// 
tab		gbdregion2 mark2, row	// Eastern Europe (3vs1) and Central Asia (2vs0) overrepresented; R analyses: region 4 (Central Asia) and 9 (East EU)
list	country cd_aaft p1_2m mark2 if gbdregion2==9 //  within: Estonia; beyond: Latvia, Lithuania, Moldova
list	country cd_aaft p1_2m mark2 if gbdregion2==4 //  beyond: Georgia, Kyrgyzstan

*	predictions higher for female than for male?
list	country gbdregion2 p2_2fm p2_2mm if p2_2fm > p2_2mm

**	expected vs. observed deviations ==> calculate standardized residuals in R (using chisq.test())
table	gbdregion2 mark2, contents(freq)
tab		gbdregion2 mark2, expected matcell(m)	// expected
mkmat	gbdregion2 mark1 diff1 mark2 diff2, matrix(TA)

*	ENTER YOUR PATH HERE:
putexcel A1=matrix(TA, names)	using "C:\[...]\threshold_analysis.xlsx", replace 
*	-> Run R code: "ACM_Quantification_R-code_threshold analyses.R"

*********************
**	DISCUSSION SECTION:
*********************

**	Step 1:
***	by region:
list	country aud_b apc_total acd_cmrt p1_1m if gbdregion2==5 // Central Europe: underpredicted
list	country aud_b apc_total acd_cmrt p1_1m if gbdregion2==9 // Eastern Europe: largely underpredicted
list	country aud_b apc_total acd_cmrt p1_1m if gbdregion2==20 // Western Europe: overpredicted

***	Estonia, Latvia, Lithuania:
list	country apc_total aud_b acd_cmrt p1_1m if country=="Estonia" | country=="Latvia" | country=="Lithuania" 

**	Step 2:
***	by region:
list	country cd_aaft p1_2m if gbdregion2==5 // Central Europe: ok
list	country cd_aaft p1_2m if gbdregion2==9 // Eastern Europe: naja
list	country cd_aaft p1_2m if gbdregion2==20 // Western Europe: ok

***	Moldova, Romania:
list	country apc_total aud_b acd_cmrt p1_1m cd_aaft p1_2m if regexm(country,"Romania|Moldova")

***	highest 5 observed:
list	gbdregion2 country acd_cmrt p1_1m cd_aaft p1_2m if cd_aaft >.3 & cd_aaft <., nol

/*
_________________________________________________________________________________________________________________________________________
_________________________________________________________________________________________________________________________________________
_________________________________________________________________________________________________________________________________________
_________________________________________________________________________________________________________________________________________
_________________________________________________________________________________________________________________________________________
*/

******************************************
**	WEB FIGURES:
******************************************
* --> done in R: "ACM_Quantification_R-code_web figures.R"

*	export predicted data set as csv for R
*	ENTER YOUR PATH HERE:
export delimited "C:\[...]\acm_quantification_predictions.csv" , replace
