# Supplementary material for: Quantifying the global contribution of alcohol consumption to cardiomyopathy
Source: Popul Health Metr. 2017 May 25;15:20. doi: 10.1186/s12963-017-0137-1 (PMC5445448; doi:10.1186/s12963-017-0137-1)
Supplement: Supplementary file 4 — Syntaxes. (ZIP 8 kb) [file 12963_2017_137_MOESM4_ESM.zip › ACM_Quantification_R-code_proportion predicted correctlyR1.R]

# script for R calculations for AAF(CM) quantification paper:

library(frm)
library(MASS)
library(stats)

## read data set with all predictions:
dat <- read.csv("C:/[...]/acmd_datasets_merged_predictions.csv")

################################################
#	Proportion of population accurately predicted
################################################
################################################
################################################
################################################

##	Model 1 - Step 1
m1 <- subset(dat, subset=(is.na(dat$acd_cmrt)==FALSE), select=c(country,mark1,pop_t))

total1 	<- sum(m1$pop_t) ## total population of observed countries
acc11	<- sum(m1[m1$mark1==0,"pop_t"]) ## population of accurate predicted countries
acc10	<- sum(m1[m1$mark1==1,"pop_t"]) ## population of not accurate predicted countries
acc10 + acc11 == total1
acc10/total1 ## proportion of population not accurately predicted
acc11/total1 ## proportion of population accurately predicted: 81.8%
table(m1$mark1) ## 37 out of 52 countries correctly predicted
37/52

##	Model 2 - Step 1
m2 <- subset(dat, subset=(is.na(dat$cd_aaft)==FALSE), select=c(country,mark2,pop_t))

total2 	<- sum(m2$pop_t) ## total population of observed countries
acc21	<- sum(m2[m2$mark2==0,"pop_t"]) ## population of accurate predicted countries
acc20	<- sum(m2[m2$mark2==1,"pop_t"]) ## population of not accurate predicted countries
acc20 + acc21 == total2
acc20/total2 ## proportion of population not accurately predicted: 4.2%
acc21/total2 ## proportion of population accurately predicted: 95.8%
table(m2$mark2) ## 39 out of 50 countries correctly predicted
39/50
