# Supplementary material for: Quantifying the global contribution of alcohol consumption to cardiomyopathy
Source: Popul Health Metr. 2017 May 25;15:20. doi: 10.1186/s12963-017-0137-1 (PMC5445448; doi:10.1186/s12963-017-0137-1)
Supplement: Supplementary file 4 — Syntaxes. (ZIP 8 kb) [file 12963_2017_137_MOESM4_ESM.zip › ACM_Quantification_R-code_threshold analysesR1.R]

# script for R calculations for AAF(CM) quantification paper:

library(dplyr)
library(stats)
library(xlsx)

## read table prepared in Stata:
dat <- read.xlsx("C:/[...]/threshold_analysis.xlsx",1)

################################################
#	THRESHOLD Analyses of regions not correctly predicted
################################################
################################################
################################################
################################################

##	for threshold analysis, compare expected and observed values
head(dat)
region 	<- dat$gbdregion2
mark1	<- dat$mark1
mark2	<- dat$mark2
diff1	<- dat$diff1
diff2	<- dat$diff2

##	for STEP 1:
t1 <- as.data.frame.matrix(table(region,mark1))
c1 <- chisq.test(t1)
c1$expected
c1$observed
c1$residuals ## pearson residuals aka standardized deviations
c1$stdres 	 ## standardized residuals (divided by standard error of each cell)
data.frame(levels(as.factor(region)),c1$stdres) ## --> region 9

##	for STEP 2:
t2 <- as.data.frame.matrix(table(region,mark2))
c2 <- chisq.test(t2)
c2$expected
c2$observed
c2$residuals ## pearson residuals aka standardized deviations
c2$stdres 	 ## standardized residuals (divided by standard error of each cell)
data.frame(levels(as.factor(region)),c2$stdres) ## --> region 4 & 9
