# Supplementary material for: Quantifying the global contribution of alcohol consumption to cardiomyopathy
Source: Popul Health Metr. 2017 May 25;15:20. doi: 10.1186/s12963-017-0137-1 (PMC5445448; doi:10.1186/s12963-017-0137-1)
Supplement: Supplementary file 4 — Syntaxes. (ZIP 8 kb) [file 12963_2017_137_MOESM4_ESM.zip › ACM_Quantification_R-code_web figuresR1.R]

# script for R calculations for AAF(CM) quantification paper:

library(frm)
library(MASS)
library(stats)

## read data set:
dat <- read.csv("C:/[...]/acmd_datasets_merged.csv")

################################################
#	WEB FIGURES
################################################
################################################
################################################
################################################

cmr <- dat$acd_cmrt
aaf <- dat$cd_aaft
apc <- dat$apc_total
apcd <- dat$apc_drinker_t
aud <- dat$aud_b
hed <- dat$hed_b

################################################
#	Figure 1 - APC total
################################################

a <- lm(cmr ~ apc)
b <- lm(aaf ~ apc)

png(file="webfigure1.png",width=1000,height=600,res=140)
par(mfrow=c(1,2))
plot(apc,cmr,col="blue",xlab="APC total",ylab="")
	abline(a$coefficients[1],a$coefficients[2])
	title(main="ACM Crude Mortality Rate",cex.main=1)
plot(apc,aaf,col="blue",xlab="APC total",ylab="")
	abline(b$coefficients[1],b$coefficients[2])	
	title(main="Alcohol Attributable Fraction for CM",cex.main=1)
dev.off()	

#	Figure 2 - APC per drinker
################################################

a <- lm(cmr ~ apcd)
b <- lm(aaf ~ apcd)

png(file="webfigure2.png",width=1000,height=600,res=140)
par(mfrow=c(1,2))
plot(apcd,cmr,col="blue",xlab="APC per drinker",ylab="")
abline(a$coefficients[1],a$coefficients[2])
title(main="ACM Crude Mortality Rate",cex.main=1)
plot(apcd,aaf,col="blue",xlab="APC per drinker",ylab="")
abline(b$coefficients[1],b$coefficients[2])	
title(main="Alcohol Attributable Fraction for CM",cex.main=1)
dev.off()	

#	Figure 3 - AUD
################################################

a <- lm(cmr ~ aud)
b <- lm(aaf ~ aud)

png(file="webfigure3.png",width=1000,height=600,res=140)
par(mfrow=c(1,2))
plot(aud,cmr,col="blue",xlab="AUD prevalence",ylab="")
abline(a$coefficients[1],a$coefficients[2])
title(main="ACM Crude Mortality Rate",cex.main=1)
plot(aud,aaf,col="blue",xlab="AUD prevalence",ylab="")
abline(b$coefficients[1],b$coefficients[2])	
title(main="Alcohol Attributable Fraction for CM",cex.main=1)
dev.off()

#	Figure 3 - HED
################################################

a <- lm(cmr ~ hed)
b <- lm(aaf ~ hed)

png(file="webfigure4.png",width=1000,height=600,res=140)
par(mfrow=c(1,2))
plot(aud,cmr,col="blue",xlab="Heavy episodic drinking prevalence",ylab="")
abline(a$coefficients[1],a$coefficients[2])
title(main="ACM Crude Mortality Rate",cex.main=1)
plot(aud,aaf,col="blue",xlab="Heavy episodic drinking prevalence",ylab="")
abline(b$coefficients[1],b$coefficients[2])	
title(main="Alcohol Attributable Fraction for CM",cex.main=1)
dev.off()
