# Supplementary material for: Quantifying the global contribution of alcohol consumption to cardiomyopathy
Source: Popul Health Metr. 2017 May 25;15:20. doi: 10.1186/s12963-017-0137-1 (PMC5445448; doi:10.1186/s12963-017-0137-1)
Supplement: Supplementary file 5 — Results from all four models including model data. (XLSX 365 kb) [file 12963_2017_137_MOESM5_ESM.xlsx]

## Sheet: Model 1 (total)
NON-GBD definition	MODEL 1, Step 1 - predicting ACM crude mortality rate with negative binomial regression Covariates: AUD, APC(total)							MODEL 1, Step 2 - predicting ACM deaths proportion with fractional response regression Covariates: ACM crude mortality rate (from Step 1), AUD prevalence, APC (drinker), GBD Region
entire population	Crude mortality rate (unweighted data output)			WEIGHTED: PREDICTED		WEIGHTED: OBS/PRED		AAF (unweighted data output)			WEIGHTED: PREDICTED		WEIGHTED: OBS/PRED
	Observed	Predicted	Observed/Predicted	Rate	Variance	Rate	Variance	Observed	Predicted	Observed/Predicted	Rate	Variance	Rate	Variance
Afghanistan		0.766414	0.766414	0.00266399	0.00252061	0.00266399	0.00188404		0.0107226	0.0107226	3.72709e-05	1.28161e-07	3.72709e-05	1.28161e-07
Albania		4.99508	4.99508	0.00240844	2.42594e-05	0.00240844	1.58571e-05		0.0942553	0.0942553	4.54464e-05	1.98472e-08	4.54464e-05	1.98472e-08
Algeria		0.976668	0.976668	0.00556336	0.00657371	0.00556336	0.00489083		0.0108499	0.0108499	6.1804e-05	3.48233e-07	6.1804e-05	3.48233e-07
Argentina	0.220751	8.6033	0.220751	0.0565031	0.00188286	0.0014498	0.00732677	0.00341797	0.0179564	0.00341797	0.00011793	7.60612e-07	2.24479e-05	1.46925e-07
Armenia		4.26947	4.26947	0.00212065	2.95318e-05	0.00212065	1.99147e-05		0.301702	0.301702	0.000149856	5.1977e-08	0.000149856	5.1977e-08
Australia	2.08135	7.39579	2.08135	0.0279662	0.00087317	0.00787035	0.00178486	0.0420819	0.0606432	0.0420819	0.000229315	8.14539e-07	0.000159128	5.76399e-07
Austria	1.92822	26.4439	1.92822	0.0397657	0.000285368	0.0028996	0.000290065	0.0107198	0.0645012	0.0107198	9.69954e-05	1.36451e-07	1.61201e-05	2.39812e-08
Azerbaijan		2.47672	2.47672	0.00339275	0.000304262	0.00339275	0.000217951		0.276244	0.276244	0.000378414	3.75175e-07	0.000378414	3.75175e-07
Bahrain		1.07656	1.07656	0.000234968	9.51589e-06	0.000234968	7.06386e-06		0.0110734	0.0110734	2.41686e-06	5.21655e-10	2.41686e-06	5.21655e-10
Bangladesh		0.813847	0.813847	0.0184261	0.106241	0.0184261	0.0793281		0.0466356	0.0466356	0.00105587	2.27908e-05	0.00105587	2.27908e-05
Belarus		267.939	267.939	0.444795	0.176018	0.444795	0.178754		0.860337	0.860337	0.00142822	3.3113e-07	0.00142822	3.3113e-07
Belgium	2.49685	9.86715	2.49685	0.0188251	0.000103916	0.00476363	0.00042119	0.0429907	0.052249	0.0429907	9.96836e-05	1.80245e-07	8.202e-05	1.49755e-07
Bosnia and Herzegovina		5.37174	5.37174	0.00364655	4.46059e-05	0.00364655	2.86301e-05		0.0950797	0.0950797	6.45438e-05	3.96489e-08	6.45438e-05	3.96489e-08
Brazil	1.61008	7.28524	1.61008	0.234287	0.0649546	0.0517786	0.140217	0.0185007	0.0184964	0.0185007	0.000594828	1.87753e-05	0.000594966	1.87796e-05
Bulgaria		15.6455	15.6455	0.02041	3.22344e-07	0.02041	9.7337e-06		0.127703	0.127703	0.000166593	1.89572e-07	0.000166593	1.89572e-07
Canada	1.69879	11.4472	1.69879	0.0683858	0.000505373	0.0101486	0.00476519	0.0556186	0.0381507	0.0556186	0.000227913	1.30961e-06	0.000332266	1.87456e-06
Chile	1.22148	6.75544	1.22148	0.0194728	0.000593962	0.00352095	0.00120297	0.0306859	0.0163155	0.0306859	4.70301e-05	1.33354e-07	8.84533e-05	2.47146e-07
China		5.10439	5.10439	1.19076	5.55783	1.19076	3.61427		0.0569963	0.0569963	0.0132961	0.00292494	0.0132961	0.00292494
Colombia	0	4.77444	0	0.034497	0.00568554	0	0.00917078	0	0.0186122	0	0.00013448	9.53578e-07	0	0
Costa Rica	1.38404	4.15068	1.38404	0.00310563	6.8476e-05	0.00103557	7.88773e-05	0.0364963	0.0176383	0.0364963	1.31973e-05	9.70037e-09	2.73074e-05	1.96863e-08
Croatia	11.3116	14.3192	11.3116	0.0107495	4.47459e-07	0.0084917	2.12607e-06	0.20398	0.108863	0.20398	8.17239e-05	5.46719e-08	0.000153129	9.15067e-08
Cyprus	0	11.1043	0	0.00214808	6.30867e-07	0	6.57359e-06	0	0.049865	0	9.64612e-06	1.77295e-09	0	0
Czech Republic	2.56187	12.1443	2.56187	0.0225815	3.25009e-05	0.00476363	0.000395258	0.059126	0.096642	0.059126	0.000179699	3.01847e-07	0.000109941	1.9234e-07
Democratic People's Republic of Korea		2.08146	2.08146	0.00839647	0.00280483	0.00839647	0.0020312		0.0528525	0.0528525	0.000213203	8.14591e-07	0.000213203	8.14591e-07
Democratic Republic of the Congo		2.41188	2.41188	0.0195604	0.0107734	0.0195604	0.00773152		0.0461739	0.0461739	0.000374471	2.89674e-06	0.000374471	2.89674e-06
Denmark	3.24872	8.71094	3.24872	0.00833018	3.86291e-05	0.00310672	9.15437e-05	0.103448	0.0502778	0.103448	4.80802e-05	4.36668e-08	9.89265e-05	8.48159e-08
Egypt		0.722043	0.722043	0.00882821	0.0313798	0.00882821	0.0234774		0.00705351	0.00705351	8.62413e-05	1.04701e-06	8.62413e-05	1.04701e-06
Estonia	70.5735	39.4423	70.5735	0.00914446	3.15625e-05	0.016362	0.000176603	0.346491	0.35535	0.346491	8.23857e-05	1.23132e-08	8.03319e-05	1.21713e-08
Ethiopia		2.65949	2.65949	0.0299541	0.0199828	0.0299541	0.0142387		0.0950455	0.0950455	0.00107051	1.09112e-05	0.00107051	1.09112e-05
Finland	23.2722	13.6254	23.2722	0.0128537	2.23547e-06	0.0219541	8.93189e-05	0.201521	0.077967	0.201521	7.35514e-05	6.3976e-08	0.000190108	1.432e-07
France	1.95845	11.6612	1.95845	0.124555	0.00143706	0.0209186	0.0145561	0.0349119	0.0513191	0.0349119	0.000548149	5.55441e-06	0.0003729	3.84396e-06
Georgia	1.47206	4.43133	1.47206	0.00311737	5.74992e-05	0.00103557	6.86968e-05	0.050505	0.344178	0.050505	0.000242124	1.11707e-07	3.55296e-05	2.37322e-08
Germany	7.55734	10.2547	7.55734	0.148669	0.00516158	0.109564	0.00682058	0.0772827	0.0570597	0.0772827	0.000827232	1.13086e-05	0.00112042	1.49881e-05
Ghana		1.48832	1.48832	0.00492786	0.00206421	0.00492786	0.00151757		0.0848201	0.0848201	0.000280841	8.50997e-07	0.000280841	8.50997e-07
Greece		6.99464	6.99464	0.013662	0.000257502	0.013662	0.000149467		0.0553389	0.0553389	0.000108089	1.99437e-07	0.000108089	1.99437e-07
Hungary	24.7899	173.757	24.7899	0.304858	0.0773792	0.043494	0.000409656	0.165877	0.187829	0.165877	0.000329547	4.69592e-07	0.000291032	4.25919e-07
India		2.17319	2.17319	0.40529	5.91149	0.40529	4.27044		0.0711016	0.0711016	0.0132601	0.00229712	0.0132601	0.00229712
Indonesia		0.855136	0.855136	0.0319636	0.287909	0.0319636	0.214782		1.70141e-08	1.70141e-08	6.35959e-10	2.37711e-11	6.35959e-10	2.37711e-11
Iraq		0.742225	0.742225	0.00261865	0.00260558	0.00261865	0.00194857		0.00762376	0.00762376	2.68975e-05	9.41739e-08	2.68975e-05	9.41739e-08
Ireland	3.54862	15.75	3.54862	0.0119502	1.67682e-07	0.00269249	5.42259e-05	0.0833333	0.0586558	0.0833333	4.45047e-05	3.1787e-08	6.32286e-05	4.39764e-08
Islamic Republic of Iran		0.800981	0.800981	0.0097866	0.0309959	0.0097866	0.0231506		0.0128107	0.0128107	0.000156524	1.88796e-06	0.000156524	1.88796e-06
Israel	0.17696	2.96695	0.17696	0.00347254	0.000205338	0.000207115	0.000234252	0.00900901	0.0407292	0.00900901	4.76696e-05	5.35203e-08	1.05442e-05	1.22298e-08
Italy	0.330872	2.46322	0.330872	0.0262122	0.0184	0.00352095	0.0189116	0.00479143	0.0402391	0.00479143	0.000428201	4.37331e-06	5.09876e-05	5.39981e-07
Jamaica	0.49373	3.20546	0.49373	0.00134466	2.53602e-05	0.000207115	2.86521e-05	0.0163934	0.0163887	0.0163934	6.87487e-06	2.83667e-09	6.87688e-06	2.83749e-09
Japan	0.317199	3.49887	0.317199	0.0799604	0.0716325	0.00724901	0.0874059	0.00918876	0.0257142	0.00918876	0.000587651	1.30844e-05	0.000209992	4.7549e-06
Kazakhstan		7.19386	7.19386	0.018917	0.000444366	0.018917	0.000253941		0.377435	0.377435	0.000992507	1.62483e-06	0.000992507	1.62483e-06
Kenya		1.45293	1.45293	0.00761579	0.00520011	0.00761579	0.0038263		0.0437356	0.0437356	0.000229248	1.1491e-06	0.000229248	1.1491e-06
Kyrgyzstan	72.4382	4.26603	72.4382	0.00351285	8.12159e-05	0.059649	0.00237511	0.802228	0.502064	0.802228	0.000413422	1.69513e-07	0.000660592	1.0758e-07
Latvia	168.25	18.0325	168.25	0.00652618	1.04327e-06	0.0608917	0.00314664	0.383812	0.572538	0.383812	0.000207208	3.20559e-08	0.000138906	3.09769e-08
Lithuania	39.7575	56.1536	39.7575	0.0295454	0.00046408	0.0209186	0.000194462	0.209979	0.302633	0.209979	0.000159231	5.84256e-08	0.000110481	4.5924e-08
Luxembourg	0	10.4255	0	0.000975127	2.00286e-07	0	1.5368e-06	0	0.0490193	0	4.58492e-06	4.07819e-10	0	0
Malaysia		1.36966	1.36966	0.00621728	0.00394717	0.00621728	0.00291017		2.78582e-08	2.78582e-08	1.26456e-10	5.74021e-13	1.26456e-10	5.74021e-13
Malta	2.83447	4.33895	2.83447	0.000317047	6.31019e-07	0.000207115	5.79651e-07	0.0909091	0.0491502	0.0909091	3.59141e-06	2.49526e-10	6.64273e-06	4.41258e-10
Mexico	0.2715	3.06236	0.2715	0.056067	0.049466	0.00497075	0.0564955	0.024948	0.0166755	0.024948	0.000305302	5.4964e-06	0.00045676	8.15395e-06
Montenegro		8.23554	8.23554	0.000848757	5.16696e-07	0.000848757	2.67489e-07		0.105498	0.105498	1.08727e-05	1.00232e-09	1.08727e-05	1.00232e-09
Morocco	0.0419052	0.822713	0.0419052	0.00406622	0.00505661	0.000207115	0.00426405	0.0178571	0.0109435	0.0178571	5.40879e-05	2.64402e-07	8.82582e-05	4.28423e-07
Mozambique		1.56808	1.56808	0.00469171	0.00166608	0.00469171	0.0012225		0.0448321	0.0448321	0.000134139	3.83352e-07	0.000134139	3.83352e-07
Nepal		1.26797	1.26797	0.00479914	0.00278468	0.00479914	0.00205803		0.0698907	0.0698907	0.000264529	9.31238e-07	0.000264529	9.31238e-07
Netherlands	1.28814	2.98595	1.28814	0.00864174	0.00125166	0.00372806	0.00119927	0.04	0.0394641	0.04	0.000114215	3.17507e-07	0.000115765	3.21639e-07
New Zealand	4.28449	5.95204	4.28449	0.00431587	4.50673e-05	0.00310672	4.22993e-05	0.0793651	0.0607984	0.0793651	4.40854e-05	3.00232e-08	5.75482e-05	3.84169e-08
Nigeria		3.66857	3.66857	0.0736957	0.0537564	0.0736957	0.0370771		0.0561614	0.0561614	0.00112819	2.13908e-05	0.00112819	2.13908e-05
Norway	1.68561	11.4084	1.68561	0.00981243	1.06929e-05	0.0014498	9.90015e-05	0.0630631	0.0520058	0.0630631	4.47304e-05	3.64721e-08	5.42409e-05	4.37108e-08
Pakistan		0.717341	0.717341	0.0173948	0.123509	0.0173948	0.0924152		0.0324389	0.0324389	0.00078661	1.84557e-05	0.00078661	1.84557e-05
Peru	0	10.7758	0	0.0488189	0.00040361	0	0.0036055	0	7.93721e-08	0	3.59589e-10	1.62909e-12	0	0
Philippines		3.75929	3.75929	0.051251	0.0243714	0.051251	0.0167552		3.83871e-08	3.83871e-08	5.23339e-10	7.13478e-12	5.23339e-10	7.13478e-12
Poland	14.8054	24.7426	14.8054	0.168218	0.00420002	0.100658	0.000111268	0.141238	0.154555	0.141238	0.00105077	6.03976e-06	0.000960235	5.6063e-06
Portugal	1.56614	11.3528	1.56614	0.021019	5.10062e-05	0.0028996	0.000468254	0.0436137	0.062305	0.0436137	0.000115354	2.00264e-07	8.07481e-05	1.4298e-07
Qatar		0.896617	0.896617	0.000323865	2.6731e-05	0.000323865	1.99233e-05		0.0142746	0.0142746	5.1561e-06	1.83584e-09	5.1561e-06	1.83584e-09
Republic of Korea		12.6905	12.6905	0.111445	0.000489628	0.111445	2.44756e-05		0.0538998	0.0538998	0.000473334	3.93265e-06	0.000473334	3.93265e-06
Republic of Moldova	35.0734	27.8373	35.0734	0.0197261	8.00631e-05	0.0248537	0.000239065	0.550459	0.27007	0.550459	0.000191377	9.89888e-08	0.000390067	1.24258e-07
Romania	5.63979	7.24151	5.63979	0.0252639	0.000772899	0.0196759	0.000705637	0.0278838	0.10234	0.0278838	0.000357041	1.11815e-06	9.72798e-05	3.29923e-07
Russian Federation	164.136	224.078	164.136	5.54248	26.6903	4.05986	13.928		0.659218	0.659218	0.0163055	0.000137441	0.0163055	0.000137441
Saudi Arabia		0.716106	0.716106	0.00307578	0.00387562	0.00307578	0.0029		0.00639081	0.00639081	2.74494e-05	1.17146e-07	2.74494e-05	1.17146e-07
Serbia		10.3504	10.3504	0.015957	5.61345e-05	0.015957	2.00366e-05		0.113565	0.113565	0.000175081	2.39265e-07	0.000175081	2.39265e-07
Singapore	0.663864	1.09754	0.663864	0.00102724	0.000174473	0.000621344	0.000138854	0.0352941	0.0193755	0.0352941	1.81345e-05	1.66441e-08	3.30335e-05	2.98265e-08
Slovakia	20.2323	29.4413	20.2323	0.0280288	0.000183555	0.0192616	4.41379e-05	0.24734	0.14798	0.24734	0.00014088	1.14274e-07	0.000235474	1.68728e-07
Slovenia	33.9559	38.123	33.9559	0.0139519	7.03152e-05	0.0124269	5.74006e-05	0.12766	0.174516	0.12766	6.3868e-05	1.92947e-08	4.67197e-05	1.49154e-08
South Africa		8.59114	8.59114	0.0665391	0.00262817	0.0665391	0.00130419		0.0745337	0.0745337	0.00057727	4.13777e-06	0.00057727	4.13777e-06
Spain	0.683988	3.62804	0.683988	0.0296618	0.00896678	0.00559209	0.0105613	0.00849858	0.0447397	0.00849858	0.00036578	2.85672e-06	6.9482e-05	5.63238e-07
Sweden	3.50587	16.4783	3.50587	0.0272574	4.39952e-06	0.00579921	0.000260003	0.0858896	0.061486	0.0858896	0.000101707	1.57893e-07	0.000142073	2.14825e-07
Switzerland	2.31743	15.0732	2.31743	0.0215541	3.83935e-08	0.00331383	0.00024457	0.0586081	0.0552169	0.0586081	7.89579e-05	1.06672e-07	8.38072e-05	1.12817e-07
Tajikistan		1.16079	1.16079	0.00126734	0.000235284	0.00126734	0.000174321		0.365207	0.365207	0.000398727	2.7634e-07	0.000398727	2.7634e-07
Thailand	0	5.20471	0	0.0558317	0.01152	0	0.0202142	0	7.93721e-08	0	8.51438e-10	9.13352e-12	0	0
The former Yugoslav Republic of Macedoni		3.72349	3.72349	0.00130177	1.61273e-05	0.00130177	1.11017e-05		0.0837369	0.0837369	2.92752e-05	9.37784e-09	2.92752e-05	9.37784e-09
Turkey	0.0355662	1.5458	0.0355662	0.0180035	0.0253275	0.000414229	0.0237007	0.00375235	0.0106326	0.00375235	0.000123834	1.42693e-06	4.37025e-05	5.0708e-07
Turkmenistan		4.30243	4.30243	0.00333395	7.14441e-05	0.00333395	4.81147e-05		0.326611	0.326611	0.00025309	1.32065e-07	0.00025309	1.32065e-07
Uganda		11.5409	11.5409	0.0452329	0.000206826	0.0452329	4.50747e-05		0.0854949	0.0854949	0.000335085	1.20103e-06	0.000335085	1.20103e-06
Ukraine	88.4387	11.9318	88.4387	0.0953978	0.000687067	0.707089	0.361346		0.352112	0.352112	0.00281522	1.45829e-05	0.00281522	1.45829e-05
United Kingdom	2.26342	38.2191	2.26342	0.416172	0.0627732	0.0246466	0.0143225	0.0752212	0.0671792	0.0752212	0.000731522	7.43052e-06	0.000819094	8.2483e-06
United Republic of Tanzania		5.08324	5.08324	0.0290673	0.00335346	0.0290673	0.00218295		0.0563081	0.0563081	0.000321985	1.73752e-06	0.000321985	1.73752e-06
United States of America	1.99653	11.6053	1.99653	0.615192	0.0365192	0.105836	0.356111	0.0221404	0.0397117	0.0221404	0.00210511	0.00010716	0.00117366	6.08378e-05
Uzbekistan		3.11196	3.11196	0.0113509	0.00194732	0.0113509	0.00136846		0.299361	0.299361	0.00109192	2.79048e-06	0.00109192	2.79048e-06
Venezuela	0.236058	6.6296	0.236058	0.0290836	0.00141698	0.00103557	0.00326137	0.0111857	0.0200193	0.0111857	8.78235e-05	3.77563e-07	4.90708e-05	2.12863e-07
Vietnam		5.97738	5.97738	0.0867812	0.0179682	0.0867812	0.0111604		8.53028e-08	8.53028e-08	1.23845e-09	1.79801e-11	1.23845e-09	1.79801e-11
Yemen		0.72084	0.72084	0.00224718	0.00204033	0.00224718	0.00152655		0.00697741	0.00697741	2.17517e-05	6.73367e-08	2.17517e-05	6.73367e-08
N	52	95	95	95	95	95	95	50	95	95	95	95	95	95	N
PSEUDO R²	0.0550688							0.205922							PSEUDO R²
SUM/MEAN/VAR	15.9742	15.2103	13.2539	11.366		8.3689		0.0951463	0.108454	0.10852	0.0706214		0.0686707
Variance	879.376	886.515	904.773		39.5476		23.7019	0.000355585	0.000778804	0.000741299		0.00566771		0.00560891
Standard deviation	29.6543	29.7744	30.0795		6.28869		4.86846	0.018857	0.0279071	0.0272268		0.0752842		0.0748926
Standard error	4.11231	3.05479	3.08609		0.645206		0.499494	0.00266678	0.0028632	0.00279341		0.007724		0.00768382
CI - LOWER BOUND	7.91405	9.22288	7.20517	10.1014		7.3899		0.0899195	0.102842	0.103045	0.0554824		0.0536104
CI - UPPER BOUND	24.0343	21.1977	19.3026	12.6306		9.34791		0.100373	0.114066	0.113995	0.0857605		0.083731
		reported in paper		reported in paper		reported in paper			reported in paper		reported in paper		reported in paper
	Parameters Model 1		beta	SE	p value			Parameters Step 2		beta	SE	p value
	β0		-0.42448	0.691093	0.539073			β0		-1.9195	0.286626	2.12916e-11
	βAUD prevalence		0.215682	0.0922443	0.0193792			βCrude mortality rate		0.00662522	0.0045123	0.142034
	βAPC Total		0.137857	0.0608852	0.0235609			βAUD prevalence		0.0203961	0.0188177	0.278419
	α (Dispersion)		2.32991	0.451659				βAPC Drinker		0.0125059	0.0201877	0.535598
								βGBD - Western Europe (Base)		0	0	0
								βGBD - Andean Latin America		-3.66651	0.218717	4.49855e-63
								βGBD - Australasia		0.10452	0.153113	0.49484
								βGBD - Carribean		-0.441844	0.0942788	2.77828e-06
								βGBD - Central Asia		1.15973	0.624056	0.0631168
								βGBD - Central Europe		0.311672	0.233557	0.182054
								βGBD - Central Latin America		-0.418467	0.18537	0.0239793
								βGBD - Eastern Europe		0.608708	0.46454	0.190079
								βGBD - High-Income Asia Pacific		-0.228876	0.260817	0.380197
								βGBD - High-Income North America		-0.167217	0.172258	0.331681
								βGBD - North Africa and Middle East		-0.621589	0.233073	0.0076549
								βGBD - Southeast Asia		-3.72871	0.322287	5.88187e-31
								βGBD - Southern Latin America		-0.500122	0.262357	0.0566153
								βGBD - Tropical Latin America		-0.480289	0.101987	2.48552e-06

## Sheet: Model 2 (female)
NON-GBD definition	MODEL 2, Step 1 - predicting ACM crude mortality rate with negative binomial regression Covariates: AUD, APC(total)							MODEL 2, Step 2 - predicting ACM deaths proportion with fractional response regression Covariates: ACM crude mortality rate (from Step 1), AUD prevalence, APC (drinker), GBD Region
only female	Crude mortality rate (unweighted data output)			WEIGHTED: PREDICTED		WEIGHTED: OBS/PRED		AAF (unweighted data output)			WEIGHTED: PREDICTED		WEIGHTED: OBS/PRED
	Observed	Predicted	Observed/Predicted	Rate	Variance	Rate	Variance	Observed	Predicted	Observed/Predicted	proportion*pop_weight	variance* squared pop_weight	rate*pop_weight	variance* squared pop_weight
Afghanistan		0.434515	0.434515	0.00145956	0.000118453	0.00145956	0.000118179		4.35907e-09	4.35907e-09	1.46424e-11	4.91847e-14	1.46424e-11	4.91847e-14
Albania		1.73438	1.73438	0.000845449	8.94499e-07	0.000845449	8.91048e-07		0.0787885	0.0787885	3.84066e-05	1.72468e-08	3.84066e-05	1.72468e-08
Algeria		0.470853	0.470853	0.00267455	0.000331165	0.00267455	0.000330391		2.68191e-10	2.68191e-10	1.52339e-12	8.6532e-15	1.52339e-12	8.6532e-15
Argentina	0	3.46427	0	0.0235423	2.04272e-06	0	0.000622308	0	0.0026364	0	1.79163e-05	1.21434e-07	0	0
Armenia		1.49439	1.49439	0.000772412	1.26987e-06	0.000772412	1.26551e-06		0.526963	0.526963	0.000272374	6.65956e-08	0.000272374	6.65956e-08
Australia	0.653083	4.46477	0.653083	0.0169912	9.04295e-06	0.00248537	0.000131891	0.019802	0.0496871	0.019802	0.000189089	6.83844e-07	7.53585e-05	2.81105e-07
Austria	0.803643	13.481	0.803643	0.0208459	0.000229943	0.00124269	1.96567e-05	0.00429185	0.0188838	0.00429185	2.92003e-05	4.43002e-08	6.63655e-06	1.02182e-08
Azerbaijan		1.02334	1.02334	0.00145049	1.41218e-05	0.00145049	1.40819e-05		0.600097	0.600097	0.000850582	4.82132e-07	0.000850582	4.82132e-07
Bahrain		0.545185	0.545185	8.32414e-05	2.28304e-07	8.32414e-05	2.27757e-07		7.27619e-10	7.27619e-10	1.11096e-13	1.69627e-17	1.11096e-13	1.69627e-17
Bangladesh		0.458761	0.458761	0.0103274	0.00524075	0.0103274	0.00522854		0.00599041	0.00599041	0.000134853	3.01756e-06	0.000134853	3.01756e-06
Belarus		27.3041	27.3041	0.0493372	0.00182307	0.0493372	0.00182365		0.385671	0.385671	0.000696887	7.73587e-07	0.000696887	7.73587e-07
Belgium	0.63441	5.34061	0.63441	0.0104612	1.06499e-05	0.00124269	3.53759e-05	0.0122951	0.0169778	0.0122951	3.32562e-05	6.40363e-08	2.40837e-05	4.65952e-08
Bosnia and Herzegovina		1.18947	1.18947	0.000815638	2.90388e-06	0.000815638	2.89513e-06		0.115733	0.115733	7.93597e-05	4.81201e-08	7.93597e-05	4.81201e-08
Brazil	0.300977	3.66341	0.300977	0.121005	1.36285e-07	0.00994149	0.0123897	0.0042697	0.00427117	0.0042697	0.00014108	4.64008e-06	0.000141032	4.63849e-06
Bulgaria		3.4796	3.4796	0.00470226	6.94284e-08	0.00470226	6.67856e-08		0.0663007	0.0663007	8.95974e-05	1.13052e-07	8.95974e-05	1.13052e-07
Canada	0.54665	5.64065	0.54665	0.034194	0.000142049	0.00331383	0.000358687	0.0251572	0.0167126	0.0251572	0.000101313	6.03902e-07	0.000152505	9.01238e-07
Chile	0.140675	2.28285	0.140675	0.00672204	1.67943e-05	0.000414229	0.000108053	0.00549451	0.00283893	0.00549451	8.35948e-06	2.45453e-08	1.6179e-05	4.73788e-08
China		0.73044	0.73044	0.166798	0.451989	0.166798	0.450839		0.00786064	0.00786064	0.00179499	0.000406669	0.00179499	0.000406669
Colombia	0	2.93142	0	0.0217431	3.03848e-05	0	0.00074134	0	9.54888e-09	0	7.08266e-11	5.25339e-13	0	0
Costa Rica	0	2.17598	0	0.00163685	1.27083e-06	0	7.62504e-06	0	1.26211e-08	0	9.49407e-12	7.14181e-15	0	0
Croatia	2.63546	5.34366	2.63546	0.00419945	1.72053e-06	0.00207114	6.62065e-07	0.106383	0.0638931	0.106383	5.0212e-05	3.69391e-08	8.36037e-05	5.87125e-08
Cyprus	0	5.40615	0	0.00102743	1.08294e-07	0	4.86695e-07	0	0.0162538	0	3.08901e-06	5.77519e-10	0	0
Czech Republic	0.651636	3.95681	0.651636	0.00754574	2.89672e-07	0.00124269	3.3151e-05	0.029703	0.0521131	0.029703	9.9381e-05	1.79646e-07	5.66443e-05	1.04814e-07
Democratic People's Republic of Korea		0.639945	0.639945	0.00267109	0.000160437	0.00267109	0.000160041		0.0189104	0.0189104	7.89308e-05	3.23222e-07	7.89308e-05	3.23222e-07
Democratic Republic of the Congo		0.767282	0.767282	0.0062994	0.000569728	0.0062994	0.000568261		0.00899665	0.00899665	7.38626e-05	6.00957e-07	7.38626e-05	6.00957e-07
Denmark	0	5.13244	0	0.00497867	1.9999e-06	0	1.26797e-05	0	0.0185123	0	1.79577e-05	1.70972e-08	0	0
Egypt		0.409301	0.409301	0.00500132	0.00159193	0.00500132	0.00158828		2.36014e-08	2.36014e-08	2.88389e-10	3.52388e-12	2.88389e-10	3.52388e-12
Estonia	14.8319	6.96726	14.8319	0.00175125	6.84968e-07	0.00372806	7.87015e-06	0.163636	0.310435	0.163636	7.8029e-05	1.35244e-08	4.11307e-05	8.64662e-09
Ethiopia		1.11809	1.11809	0.0127415	0.000848741	0.0127415	0.000846255		7.51237e-05	7.51237e-05	8.56092e-07	9.75509e-09	8.56092e-07	9.75509e-09
Finland	3.85769	5.2387	3.85769	0.00506266	2.28481e-06	0.00372806	3.26086e-08	0.0737705	0.0110231	0.0737705	1.06527e-05	1.01812e-08	7.12915e-05	6.38133e-08
France	0.374014	5.31524	0.374014	0.0588675	0.000330174	0.00414229	0.0013332	0.00821018	0.01519	0.00821018	0.000168233	1.83492e-06	9.09297e-05	9.98799e-07
Georgia	0	1.19479	0	0.000898474	3.4774e-06	0	7.62e-06	0	0.212386	0	0.000159713	9.45943e-08	0	0
Germany	2.28557	4.1612	2.28557	0.0618411	5.22983e-05	0.0339668	0.00042382	0.0341809	0.0120758	0.0341809	0.000179463	2.63486e-06	0.000507975	7.29116e-06
Ghana		0.626797	0.626797	0.00212726	0.000106993	0.00212726	0.00010673		0.000104827	0.000104827	3.55768e-07	1.2073e-09	3.55768e-07	1.2073e-09
Greece		3.62728	3.62728	0.00729655	9.05563e-09	0.00729655	7.67792e-09		0.01306	0.01306	2.62712e-05	5.21565e-08	2.62712e-05	5.21565e-08
Hungary	8.67206	20.1987	8.67206	0.0376275	0.000947544	0.0161549	8.67996e-05	0.114035	0.135567	0.114035	0.000252544	4.06678e-07	0.000212432	3.50606e-07
India		0.58107	0.58107	0.105163	0.313457	0.105163	0.312698		0.00517422	0.00517422	0.000936444	0.000168603	0.000936444	0.000168603
Indonesia		0.466391	0.466391	0.0174374	0.0143874	0.0174374	0.0143538		1.64278e-08	1.64278e-08	6.14201e-10	2.29637e-11	6.14201e-10	2.29637e-11
Iraq		0.427058	0.427058	0.00150899	0.000131675	0.00150899	0.000131371		1.83571e-08	1.83571e-08	6.48638e-11	2.29193e-13	6.48638e-11	2.29193e-13
Ireland	0.539724	7.65433	0.539724	0.00587457	9.32929e-06	0.000414229	5.77477e-06	0.0227273	0.0149817	0.0227273	1.14982e-05	8.69244e-09	1.74428e-05	1.30828e-08
Islamic Republic of Iran		0.452192	0.452192	0.00550024	0.00153629	0.00550024	0.00153272		7.15677e-11	7.15677e-11	8.70514e-13	1.05885e-14	8.70514e-13	1.05885e-14
Israel	0	1.14049	0	0.00136635	9.21683e-06	0	1.93405e-05	0	0.0251669	0	3.01507e-05	3.52125e-08	0	0
Italy	0.0375195	1.5517	0.0375195	0.0171314	0.000549309	0.000414229	0.00160906	0.000672043	0.00856248	0.000672043	9.45329e-05	1.03474e-06	7.41959e-06	8.18599e-08
Jamaica	0	1.58549	0	0.000675145	7.91374e-07	0	2.44341e-06	0	7.81108e-09	0	3.32617e-12	1.41637e-15	0	0
Japan	0	1.59606	0	0.0377342	0.00241481	0	0.00753186	0	3.87425e-09	0	9.15955e-11	2.16551e-12	0	0
Kazakhstan		2.54025	2.54025	0.00705529	9.9257e-06	0.00705529	9.86024e-06		0.295203	0.295203	0.000819897	1.60495e-06	0.000819897	1.60495e-06
Kenya		0.557424	0.557424	0.00293771	0.000269876	0.00293771	0.000269227		0.00788727	0.00788727	4.15671e-05	2.17337e-07	4.15671e-05	2.17337e-07
Kyrgyzstan	25.4952	1.52893	25.4952	0.00129174	3.28615e-06	0.0215399	0.00033998	0.702703	0.472116	0.702703	0.000398872	1.77893e-07	0.000593686	1.49119e-07
Latvia	66.4038	4.19879	66.4038	0.0016763	4.37984e-08	0.0265106	0.000627258	0.263374	0.389571	0.263374	0.00015553	3.79032e-08	0.000105148	3.09225e-08
Lithuania	20.8244	9.96077	20.8244	0.00574592	1.31495e-05	0.0120126	9.79129e-05	0.204225	0.235828	0.204225	0.000136039	5.99681e-08	0.000117808	5.40795e-08
Luxembourg	0	4.62604	0	0.000434986	8.0041e-09	0	1.19141e-07	0	0.0149569	0	1.40639e-06	1.30265e-10	0	0
Malaysia		0.58985	0.58985	0.0026927	0.000198301	0.0026927	0.00019782		1.30157e-08	1.30157e-08	5.94175e-11	2.71244e-13	5.94175e-11	2.71244e-13
Malta	0	2.23606	0	0.00016413	1.11492e-08	0	7.26002e-08	0	0.00682631	0	5.0106e-07	3.65274e-11	0	0
Mexico	0	0.873404	0	0.0162363	0.0027116	0	0.00465665	0	4.03616e-09	0	7.5031e-11	1.3948e-12	0	0
Montenegro		2.47979	2.47979	0.000262347	1.59776e-08	0.000262347	1.58775e-08		0.0676293	0.0676293	7.15477e-06	7.05741e-10	7.15477e-06	7.05741e-10
Morocco	0	0.430174	0	0.00218793	0.000272301	0	0.000348585	0	1.02337e-08	0	5.20499e-11	2.64734e-13	0	0
Mozambique		0.660374	0.660374	0.00207249	8.94856e-05	0.00207249	8.92632e-05		0.00488223	0.00488223	1.53222e-05	4.78519e-08	1.53222e-05	4.78519e-08
Nepal		0.524916	0.524916	0.00210025	0.000158815	0.00210025	0.000158438		0.00963743	0.00963743	3.85605e-05	1.52798e-07	3.85605e-05	1.52798e-07
Netherlands	0.141012	1.82569	0.141012	0.00536304	2.94981e-05	0.000414229	0.000107516	0.00543478	0.0117985	0.00543478	3.46586e-05	1.0061e-07	1.59649e-05	4.66428e-08
New Zealand	2.77131	3.60147	2.77131	0.00269157	2.98541e-09	0.00207114	4.51935e-07	0.0819672	0.0518774	0.0819672	3.87706e-05	2.74721e-08	6.12583e-05	4.20289e-08
Nigeria		1.29806	1.29806	0.0257365	0.00222023	0.0257365	0.00221324		0.00211834	0.00211834	4.20003e-05	8.30974e-07	4.20003e-05	8.30974e-07
Norway	0	6.47201	0	0.00556714	5.79033e-06	0	9.97048e-06	0	0.0278903	0	2.39909e-05	2.00611e-08	0	0
Pakistan		0.421511	0.421511	0.00999474	0.00594994	0.00999474	0.00593624		0.024772	0.024772	0.000587386	1.35829e-05	0.000587386	1.35829e-05
Peru	0	3.56187	0	0.016297	2.65936e-07	0	0.000282091	0	7.81108e-09	0	3.57389e-11	1.6352e-13	0	0
Philippines		1.0453	1.0453	0.0142567	0.00128598	0.0142567	0.00128231		1.0499e-08	1.0499e-08	1.43195e-10	1.95302e-12	1.43195e-10	1.95302e-12
Poland	3.09663	4.43839	3.09663	0.0314668	2.93238e-05	0.0219541	1.65728e-05	0.045611	0.0350592	0.045611	0.000248559	1.70042e-06	0.000323368	2.18801e-06
Portugal	0	4.92246	0	0.00967068	6.01024e-06	0	5.20092e-05	0	0.0053972	0	1.06034e-05	2.0719e-08	0	0
Qatar		0.458862	0.458862	7.50791e-05	2.76842e-07	7.50791e-05	2.76197e-07		5.97312e-10	5.97312e-10	9.77324e-14	1.5991e-17	9.77324e-14	1.5991e-17
Republic of Korea		2.21912	2.21912	0.0197394	0.000167613	0.0197394	0.000166751		2.22325e-09	2.22325e-09	1.97762e-11	1.75912e-13	1.97762e-11	1.75912e-13
Republic of Moldova	16.6796	7.91491	16.6796	0.00589686	9.9804e-06	0.0124269	9.39343e-05	0.461538	0.180589	0.461538	0.000134544	8.21377e-08	0.000343861	1.37947e-07
Romania	1.59832	2.49203	1.59832	0.00904187	1.84098e-05	0.0057992	5.65465e-05	0.00962861	0.0452485	0.00962861	0.000164176	5.68727e-07	3.49356e-05	1.25537e-07
Russian Federation	74.5764	27.2874	74.5764	0.735852	0.405464	2.01108	3.65609		0.479154	0.479154	0.0129212	0.000181485	0.0129212	0.000181485
Saudi Arabia		0.427822	0.427822	0.00151743	0.000132615	0.00151743	0.000132309		1.63392e-08	1.63392e-08	5.79529e-11	2.05552e-13	5.79529e-11	2.05552e-13
Serbia		2.91177	2.91177	0.00463712	1.47577e-06	0.00463712	1.4613e-06		0.0597458	0.0597458	9.51478e-05	1.42474e-07	9.51478e-05	1.42474e-07
Singapore	0	0.584698	0	0.000558171	8.70074e-06	0	1.22801e-05	0	1.20051e-08	0	1.14605e-11	1.09405e-14	0	0
Slovakia	4.18305	3.01181	4.18305	0.00298246	4.30751e-07	0.00414229	2.57275e-07	0.125	0.0666457	0.125	6.59962e-05	6.09976e-08	0.000123782	1.07254e-07
Slovenia	13.3779	8.26226	13.3779	0.00306995	2.90571e-06	0.00497074	1.3009e-05	0.0434783	0.0766367	0.0434783	2.84754e-05	9.76955e-09	1.61549e-05	5.74159e-09
South Africa		1.70099	1.70099	0.0136153	0.000249552	0.0136153	0.000248605		0.00397865	0.00397865	3.18463e-05	2.53894e-07	3.18463e-05	2.53894e-07
Spain	0.247493	1.80358	0.247493	0.0150932	0.000245157	0.00207114	0.000820722	0.00431406	0.00641059	0.00431406	5.3647e-05	4.46067e-07	3.61022e-05	3.00818e-07
Sweden	1.73896	12.0936	1.73896	0.0201654	0.000197072	0.0028996	1.03767e-05	0.0660377	0.0245389	0.0660377	4.09171e-05	6.65524e-08	0.000110114	1.71483e-07
Switzerland	0.853	4.37124	0.853	0.0063682	1.03005e-06	0.00124269	1.68522e-05	0.0340909	0.0169089	0.0340909	2.46336e-05	3.52805e-08	4.96651e-05	6.98876e-08
Tajikistan		0.618257	0.618257	0.000675335	1.11455e-05	0.000675335	1.11182e-05		0.0715898	0.0715898	7.8199e-05	7.93034e-08	7.8199e-05	7.93034e-08
Thailand	0	0.722843	0	0.00792253	0.00104664	0	0.00161872	0	7.81108e-09	0	8.56114e-11	9.38321e-13	0	0
The former Yugoslav Republic of Macedoni		1.37131	1.37131	0.000483967	6.6077e-07	0.000483967	6.58622e-07		0.0997985	0.0997985	3.52212e-05	1.11898e-08	3.52212e-05	1.11898e-08
Turkey	0	0.661216	0	0.00793473	0.00130762	0	0.00194047	0	5.46913e-09	0	6.56307e-11	7.87582e-13	0	0
Turkmenistan		1.24142	1.24142	0.000989486	3.76117e-06	0.000989486	3.74959e-06		0.409266	0.409266	0.000326209	1.53595e-07	0.000326209	1.53595e-07
Uganda		2.7955	2.7955	0.0110527	1.20801e-05	0.0110527	1.19774e-05		0.000791882	0.000791882	3.13089e-06	1.23689e-08	3.13089e-06	1.23689e-08
Ukraine		2.80108	2.80108	0.0244591	5.81774e-05	0.0244591	5.76794e-05		0.248494	0.248494	0.00216986	1.4239e-05	0.00216986	1.4239e-05
United Kingdom	0.594473	22.2097	0.594473	0.247611	0.0427018	0.00662766	0.00117634	0.0331263	0.0293475	0.0331263	0.000327189	3.54071e-06	0.000369318	3.98106e-06
United Republic of Tanzania		1.7692	1.7692	0.0102718	0.000122378	0.0102718	0.000121897		0.00909689	0.00909689	5.28158e-05	3.03854e-07	5.28158e-05	3.03854e-07
United States of America	0.645505	6.60567	0.645505	0.356071	0.024963	0.0347952	0.0265941	0.00917732	0.0176805	0.00917732	0.000953046	5.04646e-05	0.000494693	2.64211e-05
Uzbekistan		1.07088	1.07088	0.00402912	9.5967e-05	0.00402912	9.5691e-05		0.514059	0.514059	0.00193412	3.53619e-06	0.00193412	3.53619e-06
Venezuela	0	3.96305	0	0.0176053	1.64222e-06	0	0.000265923	0	5.43671e-09	0	2.41518e-11	1.07291e-13	0	0
Vietnam		0.627657	0.627657	0.00935978	0.00206447	0.00935978	0.0020594		3.013e-08	3.013e-08	4.49306e-10	6.70015e-12	4.49306e-10	6.70015e-12
Yemen		0.425457	0.425457	0.00132199	0.000101924	0.00132199	0.000101689		1.89245e-08	1.89245e-08	5.88023e-11	1.82711e-13	5.88023e-11	1.82711e-13
N	51	95	95	95	95	95	95	50	95	95	95	95	95	95
PSEUDO R²	0.0387585							0.303717
SUM/MEAN/VAR	5.29789	3.67458	3.67084	2.61304		2.82941		0.0542867	0.0722666	0.0721702	0.0287906		0.0285739
Variance	208.948	25.9321	121.706		1.28932		4.52425	0.000199765	0.000505826	0.00047635		0.000867341		0.00084616
Standard deviation	14.455	5.09236	11.032		1.13548		2.12703	0.0141338	0.0224906	0.0218255		0.0294507		0.0290888
Standard error	2.02411	0.522465	1.13186		0.116498		0.218229	0.00199882	0.00230748	0.00223924		0.00302157		0.00298445
CI - LOWER BOUND	1.33063	2.65055	1.45238	2.3847		2.40168		0.050369	0.0677439	0.0677812	0.0228684		0.0227244
CI - UPPER BOUND	9.26514	4.69861	5.88929	2.84138		3.25714		0.0582044	0.0767892	0.0765591	0.0347129		0.0344235
						reported in paper							reported in paper
	Parameters Model 1		beta	SE	p value			Parameters Step 2		beta	SE	p value
	β0		-0.906068	0.83686	0.278942			β0		-1.96189	0.459059	1.92246e-05
	βAUD prevalence		0.408405	0.280838	0.14588			βCrude mortality rate		0.00325247	0.00988419	0.742112
	βAPC Total		0.21481	0.142131	0.130698			βAUD prevalence		0.0977868	0.0483957	0.0433246
	α (Dispersion)		3.93139	0.935784				βAPC Drinker		-0.057833	0.0609899	0.343008
								βGBD - Western Europe (Base)		0	0	0
								βGBD - Andean Latin America		-3.50838	0.225977	2.33716e-54
								βGBD - Australasia		0.625691	0.257171	0.0149753
								βGBD - Carribean		-3.38819	0.230045	4.23747e-49
								βGBD - Central Asia		2.16428	0.627853	0.000566614
								βGBD - Central Europe		0.752176	0.229961	0.0010721
								βGBD - Central Latin America		-3.52453	0.166951	6.27458e-99
								βGBD - Eastern Europe		1.79046	0.616676	0.00369123
								βGBD - High-Income Asia Pacific		-3.48994	0.287455	6.41913e-34
								βGBD - High-Income North America		-0.0941411	0.201329	0.640072
								βGBD - North Africa and Middle East		-3.44761	0.253715	4.68432e-42
								βGBD - Southeast Asia		-3.47771	0.260806	1.4582e-40
								βGBD - Southern Latin America		-0.443948	0.291761	0.128105
								βGBD - Tropical Latin America		-0.465511	0.142537	0.00109115

## Sheet: Model 2 (male)
NON-GBD definition	MODEL 2, Step 1 - predicting ACM crude mortality rate with negative binomial regression Covariates: AUD, APC(total)							MODEL 2, Step 2 - predicting ACM deaths proportion with fractional response regression Covariates: ACM crude mortality rate (from Step 1), AUD prevalence, APC (drinker), GBD Region
only male	Crude mortality rate (unweighted data output)			WEIGHTED: PREDICTED		WEIGHTED: OBS/PRED		AAF (unweighted data output)			WEIGHTED: PREDICTED		WEIGHTED: OBS/PRED
	Observed	Predicted	Observed/Predicted	Rate	Variance	Rate	Variance	Observed	Predicted	Observed/Predicted	proportion*pop_weight	variance* squared pop_weight	rate*pop_weight	variance* squared pop_weight
Afghanistan		1.19429	1.19429	0.0042908	0.0146741	0.0042908	0.00711004		0.0175835	0.0175835	6.31737e-05	2.22978e-07	6.31737e-05	2.22978e-07
Albania		7.79209	7.79209	0.00371574	0.000167236	0.00371574	6.47301e-05		0.108386	0.108386	5.16848e-05	2.19751e-08	5.16848e-05	2.19751e-08
Algeria		1.48558	1.48558	0.00848611	0.0364567	0.00848611	0.0175302		0.0145564	0.0145564	8.31506e-05	4.68068e-07	8.31506e-05	4.68068e-07
Argentina	0.457391	10.1866	0.457391	0.0645774	0.0245672	0.00289961	0.0235487	0.0060241	0.0251394	0.0060241	0.00015937	9.8492e-07	3.81894e-05	2.40642e-07
Armenia		7.06294	7.06294	0.0033657	0.000176104	0.0033657	7.03481e-05		0.285522	0.285522	0.00013606	4.63242e-08	0.00013606	4.63242e-08
Australia	3.52804	6.25365	3.52804	0.0234958	0.0115928	0.0132553	0.00630602	0.0533333	0.0660493	0.0533333	0.000248157	8.70778e-07	0.000200381	7.12707e-07
Austria	3.11827	30.8067	3.11827	0.0450158	3.59687e-05	0.00455652	0.000991194	0.0181219	0.0886442	0.0181219	0.00012953	1.72496e-07	2.64804e-05	3.79929e-08
Azerbaijan		5.11096	5.11096	0.00675823	0.00155273	0.00675823	0.000668477		0.247966	0.247966	0.000327886	3.26056e-07	0.000327886	3.26056e-07
Bahrain		1.55628	1.55628	0.00044172	8.96255e-05	0.00044172	4.30157e-05		0.015043	0.015043	4.26965e-06	1.19362e-09	4.26965e-06	1.19362e-09
Bangladesh		1.30595	1.30595	0.0297364	0.585513	0.0297364	0.282876		0.0635224	0.0635224	0.00144641	3.08426e-05	0.00144641	3.08426e-05
Belarus		797.397	797.397	1.20661	1.33121	1.20661	1.36723		0.997945	0.997945	0.00151007	4.69635e-09	0.00151007	4.69635e-09
Belgium	4.4615	10.7142	4.4615	0.0198954	0.00201881	0.00828459	0.0014073	0.0687285	0.0724282	0.0687285	0.000134492	2.31652e-07	0.000127622	2.20696e-07
Bosnia and Herzegovina		9.15916	9.15916	0.00615462	0.000299439	0.00615462	0.000108547		0.117501	0.117501	7.89561e-05	4.68215e-08	7.89561e-05	4.68215e-08
Brazil	2.99212	8.81949	2.99212	0.27594	0.666409	0.0936158	0.459759	0.0286511	0.0286497	0.0286511	0.000896378	2.72419e-05	0.000896421	2.72432e-05
Bulgaria		23.0222	23.0222	0.0289547	0.000223572	0.0289547	4.26296e-06		0.165278	0.165278	0.000207868	2.18223e-07	0.000207868	2.18223e-07
Canada	2.88541	13.4717	2.88541	0.0792939	0.0159241	0.0169834	0.0164319	0.0728242	0.0517995	0.0728242	0.000304889	1.70161e-06	0.000428639	2.33922e-06
Chile	2.34983	9.11185	2.34983	0.0256998	0.00529493	0.00662767	0.00396101	0.0430108	0.0240092	0.0430108	6.77175e-05	1.86411e-07	0.000121311	3.27441e-07
China		9.70933	9.70933	2.31285	36.0393	2.31285	12.6901		0.0828017	0.0828017	0.0197241	0.00430942	0.0197241	0.00430942
Colombia	0	6.84716	0	0.0481591	0.0389612	0	0.0300926	0	0.0311505	0	0.000219095	1.49299e-06	0	0
Costa Rica	2.78303	6.33039	2.78303	0.0047111	0.000452406	0.00207115	0.000265163	0.0641026	0.028788	0.0641026	2.14241e-05	1.54849e-08	4.77054e-05	3.32268e-08
Croatia	20.8406	14.4286	20.8406	0.0103242	0.000214798	0.0149123	7.4843e-06	0.233766	0.140055	0.233766	0.000100215	6.16648e-08	0.000167269	9.17087e-08
Cyprus	0	11.0292	0	0.00217101	2.20989e-05	0	2.35699e-05	0	0.0655669	0	1.29063e-05	2.37393e-09	0	0
Czech Republic	4.57247	13.0332	4.57247	0.023614	0.00157126	0.00828459	0.00132514	0.0694444	0.121813	0.0694444	0.000220706	3.51172e-07	0.000125822	2.12138e-07
Democratic People's Republic of Korea		3.69732	3.69732	0.0143971	0.0147729	0.0143971	0.00666545		0.0845606	0.0845606	0.000329272	1.17374e-06	0.000329272	1.17374e-06
Democratic Republic of the Congo		4.71072	4.71072	0.0377331	0.0585183	0.0377331	0.0255442		0.0572901	0.0572901	0.000458896	3.46519e-06	0.000458896	3.46519e-06
Denmark	6.59225	9.08298	6.59225	0.00856104	0.000592626	0.00621344	0.00029013	0.148515	0.067216	0.148515	6.33536e-05	5.56994e-08	0.000139981	1.12343e-07
Egypt		1.12755	1.12755	0.0137948	0.17083	0.0137948	0.0829151		0.00869533	0.00869533	0.000106381	1.29018e-06	0.000106381	1.29018e-06
Estonia	136.559	82.5486	136.559	0.0175279	0.000102315	0.0289961	0.000564493	0.404624	0.399703	0.404624	8.48705e-05	1.08179e-08	8.59155e-05	1.08613e-08
Ethiopia		3.39585	3.39585	0.0377973	0.123045	0.0377973	0.0560375		0.174766	0.174766	0.00194522	1.78672e-05	0.00194522	1.78672e-05
Finland	43.6583	17.6138	43.6583	0.0162106	0.000253422	0.0401802	0.000305592	0.240099	0.115607	0.240099	0.000106397	8.66007e-08	0.000220971	1.54539e-07
France	3.66427	12.4054	3.66427	0.127616	0.0536009	0.0376949	0.0466673	0.0543284	0.0729832	0.0543284	0.000750788	7.15978e-06	0.000558883	5.43696e-06
Georgia	3.16216	7.45052	3.16216	0.00487994	0.000323499	0.00207115	0.000198337	0.0675676	0.355815	0.0675676	0.000233052	9.83309e-08	4.42554e-05	2.70278e-08
Germany	13.1004	11.5108	13.1004	0.162692	0.109387	0.18516	0.0267117	0.10054	0.0834216	0.10054	0.00117907	1.52747e-05	0.00142102	1.80653e-05
Ghana		2.05082	2.05082	0.0066204	0.0112526	0.0066204	0.00532884		0.152234	0.152234	0.000491437	1.34493e-06	0.000491437	1.34493e-06
Greece		8.22168	8.22168	0.0155788	0.00255756	0.0155788	0.000970669		0.0749248	0.0749248	0.000141971	2.48859e-07	0.000141971	2.48859e-07
Hungary	43.0297	613.848	43.0297	1.01048	0.90824	0.0708332	0.000914022	0.185065	0.218575	0.185065	0.000359806	4.62834e-07	0.000304644	4.08681e-07
India		3.52376	3.52376	0.676591	36.3202	0.676591	16.4762		0.113954	0.113954	0.0218801	0.00372242	0.0218801	0.00372242
Indonesia		1.35459	1.35459	0.0506195	1.57243	0.0506195	0.758715		8.13427e-09	8.13427e-09	3.03969e-10	1.1359e-11	3.03969e-10	1.1359e-11
Iraq		1.17089	1.17089	0.00412479	0.0141274	0.00412479	0.0068493		0.00989869	0.00989869	3.48708e-05	1.21626e-07	3.48708e-05	1.21626e-07
Ireland	6.62764	16.8728	6.62764	0.0126547	0.000183026	0.00497075	0.000182987	0.107143	0.0810605	0.107143	6.07957e-05	4.19009e-08	8.03575e-05	5.38111e-08
Islamic Republic of Iran		1.20664	1.20664	0.0148091	0.171111	0.0148091	0.0828817		0.0194306	0.0194306	0.000238472	2.86991e-06	0.000238472	2.86991e-06
Israel	0.362476	5.67702	0.362476	0.00648756	0.00111609	0.000414229	0.000771233	0.0172414	0.0476776	0.0172414	5.44849e-05	5.92954e-08	1.9703e-05	2.21279e-08
Italy	0.647076	2.43385	0.647076	0.0249287	0.110654	0.00662767	0.060512	0.00776699	0.0545842	0.00776699	0.000559078	5.41378e-06	7.95533e-05	8.08494e-07
Jamaica	1.00261	4.64888	1.00261	0.00192069	0.000156322	0.000414229	9.55647e-05	0.0263158	0.0263137	0.0263158	1.08716e-05	4.37343e-09	1.08724e-05	4.37376e-09
Japan	0.657082	4.20372	0.657082	0.0927519	0.459052	0.014498	0.280574	0.0161142	0.0474586	0.0161142	0.00104714	2.20078e-05	0.000355547	7.71847e-06
Kazakhstan		10.2626	10.2626	0.0254699	0.00374211	0.0254699	0.00127744		0.413354	0.413354	0.00102587	1.49361e-06	0.00102587	1.49361e-06
Kenya		2.09706	2.09706	0.0109325	0.029264	0.0109325	0.0138407		0.0615822	0.0615822	0.000321043	1.57061e-06	0.000321043	1.57061e-06
Kyrgyzstan	121.888	7.10648	121.888	0.00569962	0.000497295	0.0977581	0.0060804	0.82807	0.534709	0.82807	0.000428853	1.60038e-07	0.000664138	9.158e-08
Latvia	293.517	34.5947	293.517	0.0112291	1.05443e-08	0.0952727	0.00761554	0.439771	0.635054	0.439771	0.000206132	2.4418e-08	0.000142745	2.59575e-08
Lithuania	62.7287	87.9529	62.7287	0.0418174	0.000635993	0.0298245	0.000327538	0.212389	0.322606	0.212389	0.000153384	4.94001e-08	0.000100981	3.78145e-08
Luxembourg	0	11.2671	0	0.00104825	4.83883e-06	0	5.26532e-06	0	0.0671449	0	6.24689e-06	5.42161e-10	0	0
Malaysia		2.40776	2.40776	0.0108675	0.0215222	0.0108675	0.0100909		1.57127e-08	1.57127e-08	7.09198e-11	3.20098e-13	7.09198e-11	3.20098e-13
Malta	5.69476	4.6017	5.69476	0.000334722	4.86053e-06	0.000414229	1.90382e-06	0.142857	0.0682218	0.142857	4.96236e-06	3.3633e-10	1.03912e-05	6.47867e-10
Mexico	0.551471	4.69389	0.551471	0.084618	0.296733	0.0099415	0.188948	0.0449438	0.0344884	0.0449438	0.000621732	1.08216e-05	0.000810214	1.39495e-05
Montenegro		10.8307	10.8307	0.00108661	5.83653e-06	0.00108661	1.92608e-06		0.130891	0.130891	1.31318e-05	1.14502e-09	1.31318e-05	1.14502e-09
Morocco	0.08632	1.27508	0.08632	0.00611881	0.0260535	0.000414229	0.0139103	0.025641	0.0177333	0.025641	8.50978e-05	4.01123e-07	0.000123045	5.75325e-07
Mozambique		2.79695	2.79695	0.0079592	0.00835143	0.0079592	0.0038721		0.0565916	0.0565916	0.000161041	4.32336e-07	0.000161041	4.32336e-07
Nepal		2.04194	2.04194	0.007287	0.013759	0.007287	0.00651738		0.132085	0.132085	0.000471367	1.45997e-06	0.000471367	1.45997e-06
Netherlands	2.47021	2.79947	2.47021	0.00798052	0.00837981	0.0070419	0.00400286	0.0639098	0.0550599	0.0639098	0.000156961	4.22815e-07	0.000182189	4.86179e-07
New Zealand	5.89345	5.37199	5.89345	0.00377578	0.000431058	0.00414229	0.000174057	0.078125	0.0654285	0.078125	4.59874e-05	3.0208e-08	5.49113e-05	3.55799e-08
Nigeria		4.18796	4.18796	0.0852243	0.390887	0.0852243	0.173624		0.0806576	0.0806576	0.00164137	3.07075e-05	0.00164137	3.07075e-05
Norway	3.37154	14.8118	3.37154	0.0127385	0.000298798	0.00289961	0.000335326	0.0972222	0.0614974	0.0972222	5.28892e-05	4.26886e-08	8.36133e-05	6.49182e-08
Pakistan		1.12246	1.12246	0.0278216	0.701392	0.0278216	0.340477		0.0416904	0.0416904	0.00103335	2.4545e-05	0.00103335	2.4545e-05
Peru	0	16.7645	0	0.0751964	0.00662515	0	0.0122387	0	7.84275e-08	0	3.51782e-10	1.5779e-12	0	0
Philippines		6.34362	6.34362	0.0864476	0.151556	0.0864476	0.0623297		2.16575e-08	2.16575e-08	2.95137e-10	4.02197e-12	2.95137e-10	4.02197e-12
Poland	27.5614	39.9481	27.5614	0.25997	0.00107449	0.179361	0.000355542	0.189996	0.214471	0.189996	0.00139571	7.13487e-06	0.00123644	6.51759e-06
Portugal	3.33619	12.8944	3.33619	0.022414	0.00146466	0.00579921	0.00137443	0.0689655	0.0908331	0.0689655	0.000157893	2.4953e-07	0.000119881	1.94014e-07
Qatar		1.20452	1.20452	0.000673078	0.000354759	0.000673078	0.000171846		0.0224079	0.0224079	1.25214e-05	6.84013e-09	1.25214e-05	6.84013e-09
Republic of Korea		18.325	18.325	0.158847	0.0206708	0.158847	0.00301928		0.122135	0.122135	0.0010587	8.05634e-06	0.0010587	8.05634e-06
Republic of Moldova	55.4597	23.7299	55.4597	0.0159515	5.64912e-05	0.0372806	0.000428543	0.588235	0.293162	0.588235	0.000197067	9.36352e-08	0.000395418	1.09449e-07
Romania	10.0181	6.57199	10.0181	0.022011	0.00900856	0.0335526	0.0024061	0.0414747	0.149984	0.0414747	0.000502327	1.43007e-06	0.000138907	4.45934e-07
Russian Federation	271.464	781.79	271.464	17.5923	282.465	6.10864	30.8429		0.686992	0.686992	0.0154591	0.000108886	0.0154591	0.000108886
Saudi Arabia		1.09601	1.09601	0.00552762	0.0290849	0.00552762	0.0141283		0.00667524	0.00667524	3.36659e-05	1.68658e-07	3.36659e-05	1.68658e-07
Serbia		12.8436	12.8436	0.0191473	0.00108231	0.0191473	0.000310531		0.14707	0.14707	0.000219254	2.78794e-07	0.000219254	2.78794e-07
Singapore	1.35477	1.58793	1.35477	0.00145656	0.000934296	0.00124269	0.000457137	0.0612245	0.0316675	0.0612245	2.90476e-05	2.58007e-08	5.61594e-05	4.83594e-08
Slovakia	37.6247	73.9723	37.6247	0.0675951	0.00127405	0.034381	0.000140266	0.280405	0.196663	0.280405	0.000179709	1.31921e-07	0.000256232	1.68487e-07
Slovenia	55.1724	72.5244	55.1724	0.0261363	0.00018374	0.019883	0.000120882	0.247423	0.202883	0.247423	7.31149e-05	2.10033e-08	8.91661e-05	2.4183e-08
South Africa		14.142	14.142	0.105865	0.0241724	0.105865	0.00620407		0.114385	0.114385	0.000856271	5.67673e-06	0.000856271	5.67673e-06
Spain	1.14156	3.4549	1.14156	0.0275802	0.0630575	0.00911304	0.0352604	0.0109019	0.0685338	0.0109019	0.000547102	4.06816e-06	8.70291e-05	6.87175e-07
Sweden	5.30142	18.4581	5.30142	0.0302869	0.000728821	0.00869882	0.00100939	0.0954545	0.0766684	0.0954545	0.000125801	1.90594e-07	0.000156626	2.32467e-07
Switzerland	3.83798	23.076	3.83798	0.0323774	0.000275744	0.00538498	0.000853831	0.0702703	0.0719076	0.0702703	0.000100892	1.3138e-07	9.85946e-05	1.28615e-07
Tajikistan		1.61694	1.61694	0.00176448	0.00132002	0.00176448	0.000632517		0.396338	0.396338	0.000432503	2.84908e-07	0.000432503	2.84908e-07
Thailand	0	10.5246	0	0.110446	0.0654915	0	0.0669904	0	7.84275e-08	0	8.23025e-10	8.63689e-12	0	0
The former Yugoslav Republic of Macedoni		6.38406	6.38406	0.00221077	9.75901e-05	0.00221077	4.00718e-05		0.0861669	0.0861669	2.98392e-05	9.44282e-09	2.98392e-05	9.44282e-09
Turkey	0.073359	2.69037	0.073359	0.030383	0.132405	0.000828459	0.0771208	0.00584795	0.0134764	0.00584795	0.000152192	1.69558e-06	6.60422e-05	7.41467e-07
Turkmenistan		7.59369	7.59369	0.00571606	0.000422828	0.00571606	0.000165107		0.31675	0.31675	0.000238429	1.22626e-07	0.000238429	1.22626e-07
Uganda		14.9853	14.9853	0.0582175	0.00599245	0.0582175	0.00141384		0.121549	0.121549	0.000472215	1.61156e-06	0.000472215	1.61156e-06
Ukraine		16.4399	16.4399	0.119328	0.0179753	0.119328	0.00356335		0.181511	0.181511	0.00131749	7.82717e-06	0.00131749	7.82717e-06
United Kingdom	4.0139	43.6004	4.0139	0.463449	0.00853101	0.0426656	0.0481795	0.0937216	0.0861877	0.0937216	0.000916128	8.89865e-06	0.000996209	9.59673e-06
United Republic of Tanzania		8.41233	8.41233	0.0473666	0.0222619	0.0473666	0.00837342		0.0755443	0.0755443	0.000425361	2.21411e-06	0.000425361	2.21411e-06
United States of America	3.39391	13.6569	3.39391	0.711739	1.22694	0.176876	1.22877	0.0306599	0.05168	0.0306599	0.00269334	0.000133111	0.00159786	8.07204e-05
Uzbekistan		6.0202	6.0202	0.0212666	0.0104159	0.0212666	0.00433751		0.279701	0.279701	0.000988058	2.5141e-06	0.000988058	2.5141e-06
Venezuela	0.478158	7.91284	0.478158	0.0342746	0.0136757	0.00207115	0.0109748	0.0206612	0.0358182	0.0206612	0.000155147	6.47951e-07	8.94941e-05	3.79636e-07
Vietnam		12.0511	12.0511	0.170214	0.104252	0.170214	0.0317363		1.74224e-07	1.74224e-07	2.4608e-09	3.47571e-11	2.4608e-09	3.47571e-11
Yemen		1.12465	1.12465	0.00351756	0.0111668	0.00351756	0.00542038		0.00824415	0.00824415	2.57851e-05	7.99825e-08	2.57851e-05	7.99825e-08
N	51	95	95	95	95	95	95	50	95	95	95	95	95	95
PSEUDO R²	0.0705245							0.185788
SUM/MEAN/VAR	25.1664	34.911	24.6639	27.2747		12.9492		0.11543	0.12689	0.127007	0.0915089		0.0885544
Variance	3562.39	16456.4	8418.3		364.779		66.0723	0.00042775	0.000897594	0.000856347		0.00854415		0.00846992
Standard deviation	59.6858	128.283	91.7513		19.0992		8.12849	0.0206821	0.0299599	0.0292634		0.0924346		0.0920322
Standard error	8.35768	13.1615	9.41348		1.95954		0.833965	0.00292489	0.00307382	0.00300236		0.00948359		0.0094423
CI - LOWER BOUND	8.78531	9.11446	6.21347	23.434		11.3147		0.109697	0.120865	0.121122	0.0729211		0.0700475
CI - UPPER BOUND	41.5474	60.7076	43.1143	31.1154		14.5838		0.121163	0.132915	0.132892	0.110097		0.107061
						reported in paper							reported in paper
	Parameters Model 1		beta	SE	p value			Parameters Step 2		beta	SE	p value
	β0		0.00817054	0.592543	0.988998			β0		-1.87047	0.280458	2.56952e-11
	βAUD prevalence		0.171001	0.0502274	0.000662754			βCrude mortality rate		0.00456947	0.00275535	0.0972369
	βAPC Total		0.0566974	0.036877	0.124178			βAUD prevalence		0.00815418	0.0123107	0.507739
	α (Dispersion)		2.00826	0.39009				βAPC Drinker		0.0178561	0.014495	0.217994
								βGBD - Western Europe (Base)		0	0	0
								βGBD - Andean Latin America		-3.81458	0.21466	1.20005e-70
								βGBD - Australasia		-0.0394439	0.13109	0.763496
								βGBD - Carribean		-0.356671	0.11071	0.00127441
								βGBD - Central Asia		1.02306	0.604666	0.0906571
								βGBD - Central Europe		0.234508	0.228506	0.304765
								βGBD - Central Latin America		-0.289625	0.198436	0.144417
								βGBD - Eastern Europe		0.295183	0.524269	0.57341
								βGBD - High-Income Asia Pacific		-0.104368	0.296784	0.72509
								βGBD - High-Income North America		-0.186208	0.166501	0.263413
								βGBD - North Africa and Middle East		-0.675506	0.200377	0.000748466
								βGBD - Southeast Asia		-3.99569	0.287301	5.69187e-44
								βGBD - Southern Latin America		-0.510774	0.252706	0.0432573
								βGBD - Tropical Latin America		-0.459465	0.0941981	1.07359e-06

## Sheet: Model 3 (total)
GBD definition	MODEL 3, Step 1 - predicting ACM crude mortality rate with negative binomial regression Covariates: AUD, APC(total)							MODEL 3, Step 2 - predicting ACM deaths proportion with fractional response regression Covariates: ACM crude mortality rate (from Step 1), AUD prevalence, APC (drinker), GBD Region
entire population	Crude mortality rate (unweighted data output)			WEIGHTED: PREDICTED		WEIGHTED: OBS/PRED		AAF (unweighted data output)			WEIGHTED: PREDICTED		WEIGHTED: OBS/PRED
	Observed	Predicted	Observed/Predicted	Rate	Variance	Rate	Variance	Observed	Predicted	Observed/Predicted	Rate	Variance	Rate	Variance
Afghanistan		0.766414	0.766414	0.00266399	0.00252061	0.00266399	0.00188404		0.00984641	0.00984641	3.42253e-05	1.17793e-07	3.42253e-05	1.17793e-07
Albania		4.99508	4.99508	0.00240844	2.42594e-05	0.00240844	1.58571e-05		0.0693233	0.0693233	3.34251e-05	1.49991e-08	3.34251e-05	1.49991e-08
Algeria		0.976668	0.976668	0.00556336	0.00657371	0.00556336	0.00489083		0.0100236	0.0100236	5.70973e-05	3.21982e-07	5.70973e-05	3.21982e-07
Argentina	0.220751	8.6033	0.220751	0.0565031	0.00188286	0.0014498	0.00732677	0.00287356	0.0170983	0.00287356	0.000112295	7.24899e-07	1.88724e-05	1.2359e-07
Armenia		4.26947	4.26947	0.00212065	2.95318e-05	0.00212065	1.99147e-05		0.292102	0.292102	0.000145088	5.10149e-08	0.000145088	5.10149e-08
Australia	2.08135	7.39579	2.08135	0.0279662	0.00087317	0.00787035	0.00178486	0.036715	0.0542536	0.036715	0.000205153	7.33672e-07	0.000138833	5.05705e-07
Austria	1.92822	26.4439	1.92822	0.0397657	0.000285368	0.0028996	0.000290065	0.010355	0.0534573	0.010355	8.03878e-05	1.14423e-07	1.55716e-05	2.31738e-08
Azerbaijan		2.47672	2.47672	0.00339275	0.000304262	0.00339275	0.000217951		0.273827	0.273827	0.000375103	3.73135e-07	0.000375103	3.73135e-07
Bahrain		1.07656	1.07656	0.000234968	9.51589e-06	0.000234968	7.06386e-06		0.0102401	0.0102401	2.23498e-06	4.82807e-10	2.23498e-06	4.82807e-10
Bangladesh		0.813847	0.813847	0.0184261	0.106241	0.0184261	0.0793281		0.0377332	0.0377332	0.000854308	1.86124e-05	0.000854308	1.86124e-05
Belarus		267.939	267.939	0.444795	0.176018	0.444795	0.178754		0.842012	0.842012	0.00139779	3.66599e-07	0.00139779	3.66599e-07
Belgium	2.49685	9.86715	2.49685	0.0188251	0.000103916	0.00476363	0.00042119	0.036566	0.0441349	0.036566	8.42029e-05	1.53557e-07	6.97626e-05	1.2823e-07
Bosnia and Herzegovina		5.37174	5.37174	0.00364655	4.46059e-05	0.00364655	2.86301e-05		0.0698531	0.0698531	4.7419e-05	2.99413e-08	4.7419e-05	2.99413e-08
Brazil	1.61008	7.28524	1.61008	0.234287	0.0649546	0.0517786	0.140217	0.0179869	0.0179822	0.0179869	0.000578291	1.82629e-05	0.000578443	1.82676e-05
Bulgaria		15.6455	15.6455	0.02041	3.22344e-07	0.02041	9.7337e-06		0.0917	0.0917	0.000119626	1.41745e-07	0.000119626	1.41745e-07
Canada	1.69879	11.4472	1.69879	0.0683858	0.000505373	0.0101486	0.00476519	0.0508827	0.035435	0.0508827	0.000211689	1.21982e-06	0.000303974	1.72354e-06
Chile	1.22148	6.75544	1.22148	0.0194728	0.000593962	0.00352095	0.00120297	0.0299296	0.015833	0.0299296	4.56391e-05	1.29474e-07	8.62731e-05	2.41242e-07
China		5.10439	5.10439	1.19076	5.55783	1.19076	3.61427		0.0467719	0.0467719	0.010911	0.00242627	0.010911	0.00242627
Colombia	0	4.77444	0	0.034497	0.00568554	0	0.00917078	0	0.016789	0	0.000121307	8.61769e-07	0	0
Costa Rica	1.38404	4.15068	1.38404	0.00310563	6.8476e-05	0.00103557	7.88773e-05	0.0340136	0.0162576	0.0340136	1.21643e-05	8.95361e-09	2.54497e-05	1.83944e-08
Croatia	11.3116	14.3192	11.3116	0.0107495	4.47459e-07	0.0084917	2.12607e-06	0.104592	0.0785668	0.104592	5.89807e-05	4.07985e-08	7.85179e-05	5.27789e-08
Cyprus	0	11.1043	0	0.00214808	6.30867e-07	0	6.57359e-06	0	0.0423219	0	8.18696e-06	1.5167e-09	0	0
Czech Republic	2.56187	12.1443	2.56187	0.0225815	3.25009e-05	0.00476363	0.000395258	0.0485232	0.069656	0.0485232	0.000129521	2.24059e-07	9.02256e-05	1.59628e-07
Democratic People's Republic of Korea		2.08146	2.08146	0.00839647	0.00280483	0.00839647	0.0020312		0.0426522	0.0426522	0.000172056	6.64458e-07	0.000172056	6.64458e-07
Democratic Republic of the Congo		2.41188	2.41188	0.0195604	0.0107734	0.0195604	0.00773152		0.0395295	0.0395295	0.000320585	2.49718e-06	0.000320585	2.49718e-06
Denmark	3.24872	8.71094	3.24872	0.00833018	3.86291e-05	0.00310672	9.15437e-05	0.0909091	0.0429119	0.0909091	4.10362e-05	3.75585e-08	8.69354e-05	7.55776e-08
Egypt		0.722043	0.722043	0.00882821	0.0313798	0.00882821	0.0234774		0.00740743	0.00740743	9.05686e-05	1.09915e-06	9.05686e-05	1.09915e-06
Estonia	70.5735	39.4423	70.5735	0.00914446	3.15625e-05	0.016362	0.000176603	0.340517	0.355904	0.340517	8.25143e-05	1.23218e-08	7.89469e-05	1.20707e-08
Ethiopia		2.65949	2.65949	0.0299541	0.0199828	0.0299541	0.0142387		0.0645113	0.0645113	0.000726597	7.65578e-06	0.000726597	7.65578e-06
Finland	23.2722	13.6254	23.2722	0.0128537	2.23547e-06	0.0219541	8.93189e-05	0.184028	0.0640137	0.184028	6.03883e-05	5.33215e-08	0.000173605	1.33634e-07
France	1.95845	11.6612	1.95845	0.124555	0.00143706	0.0209186	0.0145561	0.0322993	0.0433158	0.0322993	0.000462664	4.72774e-06	0.000344995	3.56593e-06
Georgia	1.47206	4.43133	1.47206	0.00311737	5.74992e-05	0.00103557	6.86968e-05	0.0442478	0.314984	0.0442478	0.000221586	1.06782e-07	3.11277e-05	2.09289e-08
Germany	7.55734	10.2547	7.55734	0.148669	0.00516158	0.109564	0.00682058	0.0718262	0.0475644	0.0718262	0.000689571	9.52165e-06	0.00104131	1.40122e-05
Ghana		1.48832	1.48832	0.00492786	0.00206421	0.00492786	0.00151757		0.0581581	0.0581581	0.000192562	6.00497e-07	0.000192562	6.00497e-07
Greece		6.99464	6.99464	0.013662	0.000257502	0.013662	0.000149467		0.0462684	0.0462684	9.0372e-05	1.68349e-07	9.0372e-05	1.68349e-07
Hungary	24.7899	173.757	24.7899	0.304858	0.0773792	0.043494	0.000409656	0.114441	0.141377	0.114441	0.000248047	3.73673e-07	0.000200788	3.11969e-07
India		2.17319	2.17319	0.40529	5.91149	0.40529	4.27044		0.052462	0.052462	0.00978392	0.00172893	0.00978392	0.00172893
Indonesia		0.855136	0.855136	0.0319636	0.287909	0.0319636	0.214782		2.41916e-08	2.41916e-08	9.04241e-10	3.37991e-11	9.04241e-10	3.37991e-11
Iraq		0.742225	0.742225	0.00261865	0.00260558	0.00261865	0.00194857		0.00781861	0.00781861	2.75849e-05	9.65618e-08	2.75849e-05	9.65618e-08
Ireland	3.54862	15.75	3.54862	0.0119502	1.67682e-07	0.00269249	5.42259e-05	0.0562771	0.0489031	0.0562771	3.71049e-05	2.67763e-08	4.26998e-05	3.05749e-08
Islamic Republic of Iran		0.800981	0.800981	0.0097866	0.0309959	0.0097866	0.0231506		0.0111209	0.0111209	0.000135878	1.64173e-06	0.000135878	1.64173e-06
Israel	0.17696	2.96695	0.17696	0.00347254	0.000205338	0.000207115	0.000234252	0.00847458	0.0364571	0.00847458	4.26695e-05	4.81199e-08	9.91868e-06	1.15105e-08
Italy	0.330872	2.46322	0.330872	0.0262122	0.0184	0.00352095	0.0189116	0.00329585	0.0340788	0.00329585	0.000362647	3.72756e-06	3.50725e-05	3.71991e-07
Jamaica	0.49373	3.20546	0.49373	0.00134466	2.53602e-05	0.000207115	2.86521e-05	0.015625	0.0156196	0.015625	6.55228e-06	2.70568e-09	6.55453e-06	2.7066e-09
Japan	0.317199	3.49887	0.317199	0.0799604	0.0716325	0.00724901	0.0874059	0.00798176	0.020375	0.00798176	0.000465633	1.04244e-05	0.000182409	4.13534e-06
Kazakhstan		7.19386	7.19386	0.018917	0.000444366	0.018917	0.000253941		0.343414	0.343414	0.000903044	1.55916e-06	0.000903044	1.55916e-06
Kenya		1.45293	1.45293	0.00761579	0.00520011	0.00761579	0.0038263		0.0362193	0.0362193	0.00018985	9.59095e-07	0.00018985	9.59095e-07
Kyrgyzstan	72.4382	4.26603	72.4382	0.00351285	8.12159e-05	0.059649	0.00237511	0.75	0.470845	0.75	0.000387715	1.68939e-07	0.000617584	1.27137e-07
Latvia	168.25	18.0325	168.25	0.00652618	1.04327e-06	0.0608917	0.00314664	0.380829	0.563963	0.380829	0.000204105	3.22092e-08	0.000137827	3.08849e-08
Lithuania	39.7575	56.1536	39.7575	0.0295454	0.00046408	0.0209186	0.000194462	0.205703	0.298325	0.205703	0.000156965	5.79497e-08	0.000108231	4.52323e-08
Luxembourg	0	10.4255	0	0.000975127	2.00286e-07	0	1.5368e-06	0	0.0416452	0	3.89519e-06	3.49156e-10	0	0
Malaysia		1.36966	1.36966	0.00621728	0.00394717	0.00621728	0.00291017		3.58423e-08	3.58423e-08	1.62699e-10	7.38536e-13	1.62699e-10	7.38536e-13
Malta	2.83447	4.33895	2.83447	0.000317047	6.31019e-07	0.000207115	5.79651e-07	0.0769231	0.0407109	0.0769231	2.97475e-06	2.08516e-10	5.62077e-06	3.79117e-10
Mexico	0.2715	3.06236	0.2715	0.056067	0.049466	0.00497075	0.0564955	0.0202361	0.0147876	0.0202361	0.000270738	4.88349e-06	0.000370492	6.64587e-06
Montenegro		8.23554	8.23554	0.000848757	5.16696e-07	0.000848757	2.67489e-07		0.0760897	0.0760897	7.84182e-06	7.46685e-10	7.84182e-06	7.46685e-10
Morocco	0.0419052	0.822713	0.0419052	0.00406622	0.00505661	0.000207115	0.00426405	0.0166667	0.00996729	0.0166667	4.92629e-05	2.41053e-07	8.23743e-05	4.00346e-07
Mozambique		1.56808	1.56808	0.00469171	0.00166608	0.00469171	0.0012225		0.0377817	0.0377817	0.000113044	3.2545e-07	0.000113044	3.2545e-07
Nepal		1.26797	1.26797	0.00479914	0.00278468	0.00479914	0.00205803		0.0508827	0.0508827	0.000192585	6.91826e-07	0.000192585	6.91826e-07
Netherlands	1.28814	2.98595	1.28814	0.00864174	0.00125166	0.00372806	0.00119927	0.0340265	0.0338493	0.0340265	9.79645e-05	2.73925e-07	9.84772e-05	2.75309e-07
New Zealand	4.28449	5.95204	4.28449	0.00431587	4.50673e-05	0.00310672	4.22993e-05	0.0721154	0.0545642	0.0721154	3.9565e-05	2.71235e-08	5.22914e-05	3.51825e-08
Nigeria		3.66857	3.66857	0.0736957	0.0537564	0.0736957	0.0370771		0.0442852	0.0442852	0.000889619	1.70796e-05	0.000889619	1.70796e-05
Norway	1.68561	11.4084	1.68561	0.00981243	1.06929e-05	0.0014498	9.90015e-05	0.0555556	0.045286	0.0555556	3.89507e-05	3.19846e-08	4.77836e-05	3.88157e-08
Pakistan		0.717341	0.717341	0.0173948	0.123509	0.0173948	0.0924152		0.0291133	0.0291133	0.000705967	1.66206e-05	0.000705967	1.66206e-05
Peru	0	10.7758	0	0.0488189	0.00040361	0	0.0036055	0	7.84275e-08	0	3.5531e-10	1.6097e-12	0	0
Philippines		3.75929	3.75929	0.051251	0.0243714	0.051251	0.0167552		4.9266e-08	4.9266e-08	6.71653e-10	9.15677e-12	6.71653e-10	9.15677e-12
Poland	14.8054	24.7426	14.8054	0.168218	0.00420002	0.100658	0.000111268	0.0643112	0.107055	0.0643112	0.000727837	4.4186e-06	0.000437233	2.78144e-06
Portugal	1.56614	11.3528	1.56614	0.021019	5.10062e-05	0.0028996	0.000468254	0.0416667	0.0497577	0.0416667	9.21233e-05	1.62074e-07	7.71433e-05	1.36875e-07
Qatar		0.896617	0.896617	0.000323865	2.6731e-05	0.000323865	1.99233e-05		0.0119852	0.0119852	4.32915e-06	1.54498e-09	4.32915e-06	1.54498e-09
Republic of Korea		12.6905	12.6905	0.111445	0.000489628	0.111445	2.44756e-05		0.0381264	0.0381264	0.000334816	2.82817e-06	0.000334816	2.82817e-06
Republic of Moldova	35.0734	27.8373	35.0734	0.0197261	8.00631e-05	0.0248537	0.000239065	0.545455	0.264852	0.545455	0.00018768	9.77704e-08	0.000386521	1.24499e-07
Romania	5.63979	7.24151	5.63979	0.0252639	0.000772899	0.0196759	0.000705637	0.0137145	0.0712183	0.0137145	0.000248464	8.05096e-07	4.78464e-05	1.64636e-07
Russian Federation	164.136	224.078	164.136	5.54248	26.6903	4.05986	13.928		0.644641	0.644641	0.015945	0.000140151	0.015945	0.000140151
Saudi Arabia		0.716106	0.716106	0.00307578	0.00387562	0.00307578	0.0029		0.00694751	0.00694751	2.98405e-05	1.27279e-07	2.98405e-05	1.27279e-07
Serbia		10.3504	10.3504	0.015957	5.61345e-05	0.015957	2.00366e-05		0.0808876	0.0808876	0.000124703	1.767e-07	0.000124703	1.767e-07
Singapore	0.663864	1.09754	0.663864	0.00102724	0.000174473	0.000621344	0.000138854	0.0283019	0.016256	0.0283019	1.52149e-05	1.40089e-08	2.64892e-05	2.40909e-08
Slovakia	20.2323	29.4413	20.2323	0.0280288	0.000183555	0.0192616	4.41379e-05	0.233083	0.107797	0.233083	0.000102625	8.71693e-08	0.0002219	1.62014e-07
Slovenia	33.9559	38.123	33.9559	0.0139519	7.03152e-05	0.0124269	5.74006e-05		0.128792	0.128792	4.71343e-05	1.50281e-08	4.71343e-05	1.50281e-08
South Africa		8.59114	8.59114	0.0665391	0.00262817	0.0665391	0.00130419		0.0578038	0.0578038	0.000447695	3.26701e-06	0.000447695	3.26701e-06
Spain	0.683988	3.62804	0.683988	0.0296618	0.00896678	0.00559209	0.0105613	0.00713719	0.0369	0.00713719	0.000301684	2.37547e-06	5.83517e-05	4.73662e-07
Sweden	3.50587	16.4783	3.50587	0.0272574	4.39952e-06	0.00579921	0.000260003	0.0696517	0.0517847	0.0696517	8.56592e-05	1.34355e-07	0.000115214	1.77306e-07
Switzerland	2.31743	15.0732	2.31743	0.0215541	3.83935e-08	0.00331383	0.00024457	0.0555556	0.0472534	0.0555556	6.75705e-05	9.20573e-08	7.94422e-05	1.07288e-07
Tajikistan		1.16079	1.16079	0.00126734	0.000235284	0.00126734	0.000174321		0.321051	0.321051	0.000350518	2.59827e-07	0.000350518	2.59827e-07
Thailand	0	5.20471	0	0.0558317	0.01152	0	0.0202142	0	7.84275e-08	0	8.41304e-10	9.02481e-12	0	0
The former Yugoslav Republic of Macedoni		3.72349	3.72349	0.00130177	1.61273e-05	0.00130177	1.11017e-05		0.0634477	0.0634477	2.21819e-05	7.26296e-09	2.21819e-05	7.26296e-09
Turkey	0.0355662	1.5458	0.0355662	0.0180035	0.0253275	0.000414229	0.0237007	0.00347222	0.0101772	0.00347222	0.000118531	1.36645e-06	4.044e-05	4.69357e-07
Turkmenistan		4.30243	4.30243	0.00333395	7.14441e-05	0.00333395	4.81147e-05		0.308331	0.308331	0.000238925	1.28057e-07	0.000238925	1.28057e-07
Uganda		11.5409	11.5409	0.0452329	0.000206826	0.0452329	4.50747e-05		0.0646058	0.0646058	0.000253213	9.28314e-07	0.000253213	9.28314e-07
Ukraine	88.4387	11.9318	88.4387	0.0953978	0.000687067	0.707089	0.361346		0.352554	0.352554	0.00281876	1.45912e-05	0.00281876	1.45912e-05
United Kingdom	2.26342	38.2191	2.26342	0.416172	0.0627732	0.0246466	0.0143225	0.0343434	0.056484	0.0343434	0.000615062	6.31918e-06	0.00037397	3.93235e-06
United Republic of Tanzania		5.08324	5.08324	0.0290673	0.00335346	0.0290673	0.00218295		0.046758	0.046758	0.000267374	1.45743e-06	0.000267374	1.45743e-06
United States of America	1.99653	11.6053	1.99653	0.615192	0.0365192	0.105836	0.356111	0.0212483	0.0367793	0.0212483	0.00194966	9.95499e-05	0.00112637	5.84397e-05
Uzbekistan		3.11196	3.11196	0.0113509	0.00194732	0.0113509	0.00136846		0.289615	0.289615	0.00105637	2.73718e-06	0.00105637	2.73718e-06
Venezuela	0.236058	6.6296	0.236058	0.0290836	0.00141698	0.00103557	0.00326137	0.0110132	0.0176089	0.0110132	7.72492e-05	3.3292e-07	4.83142e-05	2.09617e-07
Vietnam		5.97738	5.97738	0.0867812	0.0179682	0.0867812	0.0111604		8.62865e-08	8.62865e-08	1.25273e-09	1.81875e-11	1.25273e-09	1.81875e-11
Yemen		0.72084	0.72084	0.00224718	0.00204033	0.00224718	0.00152655		0.00736727	0.00736727	2.29671e-05	7.10711e-08	2.29671e-05	7.10711e-08
N	52	95	95	95	95	95	95	49	95	95	95	95	95	95
PSEUDO R²	0.0550688							0.222301
SUM/MEAN/VAR	15.9742	15.2103	13.2539	11.366		8.3689		0.0833341	0.0968339	0.0969203	0.0606929		0.0586834
Variance	1296.37	1548.43	1443.11		39.5476		23.7019	0.000304161	0.000694066	0.000661437		0.00456665		0.00451237
Standard deviation	36.0052	39.3501	37.9883		6.28869		4.86846	0.0174402	0.0263451	0.0257184		0.067577		0.0671742
Standard error	4.99302	4.03724	3.89752		0.645206		0.499494	0.00249146	0.00270295	0.00263865		0.00693325		0.00689193
CI - LOWER BOUND	6.18786	7.29728	5.61476	10.1014		7.3899		0.0784508	0.0915361	0.0917485	0.0471037		0.0451752
CI - UPPER BOUND	25.7605	23.1233	20.893	12.6306		9.34791		0.0882173	0.102132	0.102092	0.0742821		0.0721915
													reported in paper
	Parameters Model 1		beta	SE	p value			Parameters Step 2		beta	SE	p value
	β0		-0.42448	0.691093	0.539073			β0		-1.94666	0.28662	1.10761e-11
	βAUD prevalence		0.215682	0.0922443	0.0193792			βCrude mortality rate		0.00624326	0.00447588	0.163056
	βAPC Total		0.137857	0.0608852	0.0235609			βAUD prevalence		0.0203345	0.0192677	0.291258
	α (Dispersion)		2.32991	0.451659				βAPC Drinker		0.00841842	0.0222274	0.704881
								βGBD - Western Europe (Base)		0	0	0
								βGBD - Andean Latin America		-3.58002	0.221146	6.07998e-59
								βGBD - Australasia		0.136113	0.158454	0.390338
								βGBD - Carribean		-0.38781	0.0912265	2.12752e-05
								βGBD - Central Asia		1.19505	0.599164	0.0460941
								βGBD - Central Europe		0.225437	0.23369	0.334704
								βGBD - Central Latin America		-0.388844	0.180712	0.0314183
								βGBD - Eastern Europe		0.751316	0.485637	0.121845
								βGBD - High-Income Asia Pacific		-0.253424	0.238381	0.287734
								βGBD - High-Income North America		-0.119067	0.16688	0.475544
								βGBD - North Africa and Middle East		-0.551092	0.247107	0.0257358
								βGBD - Southeast Asia		-3.60405	0.345815	1.96942e-25
								βGBD - Southern Latin America		-0.427667	0.267608	0.110018
								βGBD - Tropical Latin America		-0.401863	0.108797	0.000221012

## Sheet: Model 4 (female)
GBD definition	MODEL 4, Step 1 - predicting ACM crude mortality rate with negative binomial regression Covariates: AUD, APC(total)							MODEL 4, Step 2 - predicting ACM deaths proportion with fractional response regression Covariates: ACM crude mortality rate (from Step 1), AUD prevalence, APC (drinker), GBD Region
only female	Crude mortality rate (unweighted data output)			WEIGHTED: PREDICTED		WEIGHTED: OBS/PRED		AAF (unweighted data output)			WEIGHTED: PREDICTED		WEIGHTED: OBS/PRED
	Observed	Predicted	Observed/Predicted	Rate	Variance	Rate	Variance	Observed	Predicted	Observed/Predicted	proportion*pop_weight	variance* squared pop_weight	rate*pop_weight	variance* squared pop_weight
Afghanistan		0.434515	0.434515	0.00145956	0.000118453	0.00145956	0.000118179		4.76317e-09	4.76317e-09	1.59998e-11	5.37443e-14	1.59998e-11	5.37443e-14
Albania		1.73438	1.73438	0.000845449	8.94499e-07	0.000845449	8.91048e-07		0.0487671	0.0487671	2.37722e-05	1.1023e-08	2.37722e-05	1.1023e-08
Algeria		0.470853	0.470853	0.00267455	0.000331165	0.00267455	0.000330391		3.11564e-10	3.11564e-10	1.76975e-12	1.00526e-14	1.76975e-12	1.00526e-14
Argentina	0	3.46427	0	0.0235423	2.04272e-06	0	0.000622308	0	0.00241198	0	1.63912e-05	1.11122e-07	0	0
Armenia		1.49439	1.49439	0.000772412	1.26987e-06	0.000772412	1.26551e-06		0.491665	0.491665	0.000254129	6.67713e-08	0.000254129	6.67713e-08
Australia	0.653083	4.46477	0.653083	0.0169912	9.04295e-06	0.00248537	0.000131891	0.016	0.0430059	0.016	0.000163663	5.96052e-07	6.08896e-05	2.28014e-07
Austria	0.803643	13.481	0.803643	0.0208459	0.000229943	0.00124269	1.96567e-05	0.00417246	0.0129529	0.00417246	2.00293e-05	3.05704e-08	6.45194e-06	9.93511e-09
Azerbaijan		1.02334	1.02334	0.00145049	1.41218e-05	0.00145049	1.40819e-05		0.564493	0.564493	0.000800117	4.93905e-07	0.000800117	4.93905e-07
Bahrain		0.545185	0.545185	8.32414e-05	2.28304e-07	8.32414e-05	2.27757e-07		7.92569e-10	7.92569e-10	1.21013e-13	1.84769e-17	1.21013e-13	1.84769e-17
Bangladesh		0.458761	0.458761	0.0103274	0.00524075	0.0103274	0.00522854		0.00552953	0.00552953	0.000124478	2.78669e-06	0.000124478	2.78669e-06
Belarus		27.3041	27.3041	0.0493372	0.00182307	0.0493372	0.00182365		0.349435	0.349435	0.000631412	7.42248e-07	0.000631412	7.42248e-07
Belgium	0.63441	5.34061	0.63441	0.0104612	1.06499e-05	0.00124269	3.53759e-05	0.00980392	0.0130277	0.00980392	2.55187e-05	4.93349e-08	1.9204e-05	3.7248e-08
Bosnia and Herzegovina		1.18947	1.18947	0.000815638	2.90388e-06	0.000815638	2.89513e-06		0.0744553	0.0744553	5.10551e-05	3.24026e-08	5.10551e-05	3.24026e-08
Brazil	0.300977	3.66341	0.300977	0.121005	1.36285e-07	0.00994149	0.0123897	0.00413365	0.00413334	0.00413365	0.000136527	4.49096e-06	0.000136538	4.4913e-06
Bulgaria		3.4796	3.4796	0.00470226	6.94284e-08	0.00470226	6.67856e-08		0.0395135	0.0395135	5.33977e-05	6.93093e-08	5.33977e-05	6.93093e-08
Canada	0.54665	5.64065	0.54665	0.034194	0.000142049	0.00331383	0.000358687	0.0220994	0.015288	0.0220994	9.26769e-05	5.53225e-07	0.000133968	7.94179e-07
Chile	0.140675	2.28285	0.140675	0.00672204	1.67943e-05	0.000414229	0.000108053	0.00526316	0.0028169	0.00526316	8.29459e-06	2.43553e-08	1.54978e-05	4.53945e-08
China		0.73044	0.73044	0.166798	0.451989	0.166798	0.450839		0.00730214	0.00730214	0.00166746	0.000377988	0.00166746	0.000377988
Colombia	0	2.93142	0	0.0217431	3.03848e-05	0	0.00074134	0	8.88115e-09	0	6.58738e-11	4.88603e-13	0	0
Costa Rica	0	2.17598	0	0.00163685	1.27083e-06	0	7.62504e-06	0	1.26239e-08	0	9.49623e-12	7.14344e-15	0	0
Croatia	2.63546	5.34366	2.63546	0.00419945	1.72053e-06	0.00207114	6.62065e-07	0.0280899	0.0388018	0.0280899	3.04933e-05	2.30341e-08	2.20751e-05	1.6861e-08
Cyprus	0	5.40615	0	0.00102743	1.08294e-07	0	4.86695e-07	0	0.012798	0	2.43223e-06	4.56325e-10	0	0
Czech Republic	0.651636	3.95681	0.651636	0.00754574	2.89672e-07	0.00124269	3.3151e-05	0.0206897	0.0321603	0.0206897	6.13306e-05	1.13198e-07	3.94557e-05	7.36863e-08
Democratic People's Republic of Korea		0.639945	0.639945	0.00267109	0.000160437	0.00267109	0.000160041		0.0167234	0.0167234	6.98024e-05	2.86478e-07	6.98024e-05	2.86478e-07
Democratic Republic of the Congo		0.767282	0.767282	0.0062994	0.000569728	0.0062994	0.000568261		0.00794035	0.00794035	6.51904e-05	5.30964e-07	6.51904e-05	5.30964e-07
Denmark	0	5.13244	0	0.00497867	1.9999e-06	0	1.26797e-05	0	0.0142273	0	1.38011e-05	1.31972e-08	0	0
Egypt		0.409301	0.409301	0.00500132	0.00159193	0.00500132	0.00158828		2.54447e-08	2.54447e-08	3.10913e-10	3.7991e-12	3.10913e-10	3.7991e-12
Estonia	14.8319	6.96726	14.8319	0.00175125	6.84968e-07	0.00372806	7.87015e-06	0.155172	0.297638	0.155172	7.48125e-05	1.32075e-08	3.90032e-05	8.28236e-09
Ethiopia		1.11809	1.11809	0.0127415	0.000848741	0.0127415	0.000846255		6.97657e-05	6.97657e-05	7.95033e-07	9.05937e-09	7.95033e-07	9.05937e-09
Finland	3.85769	5.2387	3.85769	0.00506266	2.28481e-06	0.00372806	3.26086e-08	0.0642857	0.0085224	0.0642857	8.23601e-06	7.89141e-09	6.21254e-05	5.61782e-08
France	0.374014	5.31524	0.374014	0.0588675	0.000330174	0.00414229	0.0013332	0.00722022	0.0120307	0.00722022	0.000133243	1.45795e-06	7.99656e-05	8.79243e-07
Georgia	0	1.19479	0	0.000898474	3.4774e-06	0	7.62e-06	0	0.198708	0	0.000149427	9.00391e-08	0	0
Germany	2.28557	4.1612	2.28557	0.0618411	5.22983e-05	0.0339668	0.00042382	0.0305856	0.00981484	0.0305856	0.000145862	2.14643e-06	0.000454544	6.54853e-06
Ghana		0.626797	0.626797	0.00212726	0.000106993	0.00212726	0.00010673		0.000102201	0.000102201	3.46854e-07	1.17705e-09	3.46854e-07	1.17705e-09
Greece		3.62728	3.62728	0.00729655	9.05563e-09	0.00729655	7.67792e-09		0.0103441	0.0103441	2.08079e-05	4.14237e-08	2.08079e-05	4.14237e-08
Hungary	8.67206	20.1987	8.67206	0.0376275	0.000947544	0.0161549	8.67996e-05	0.0590015	0.0728958	0.0590015	0.000135795	2.34529e-07	0.000109912	1.92671e-07
India		0.58107	0.58107	0.105163	0.313457	0.105163	0.312698		0.00467112	0.00467112	0.000845391	0.000152286	0.000845391	0.000152286
Indonesia		0.466391	0.466391	0.0174374	0.0143874	0.0174374	0.0143538		1.85891e-08	1.85891e-08	6.95007e-10	2.59848e-11	6.95007e-10	2.59848e-11
Iraq		0.427058	0.427058	0.00150899	0.000131675	0.00150899	0.000131371		1.96053e-08	1.96053e-08	6.92743e-11	2.44778e-13	6.92743e-11	2.44778e-13
Ireland	0.539724	7.65433	0.539724	0.00587457	9.32929e-06	0.000414229	5.77477e-06	0.0111111	0.0111483	0.0111111	8.5561e-06	6.49345e-09	8.52759e-06	6.47206e-09
Islamic Republic of Iran		0.452192	0.452192	0.00550024	0.00153629	0.00550024	0.00153272		8.37624e-11	8.37624e-11	1.01884e-12	1.23927e-14	1.01884e-12	1.23927e-14
Israel	0	1.14049	0	0.00136635	9.21683e-06	0	1.93405e-05	0	0.0209117	0	2.50529e-05	2.93865e-08	0	0
Italy	0.0375195	1.5517	0.0375195	0.0171314	0.000549309	0.000414229	0.00160906	0.000379075	0.00760707	0.000379075	8.39847e-05	9.20168e-07	4.18512e-06	4.61877e-08
Jamaica	0	1.58549	0	0.000675145	7.91374e-07	0	2.44341e-06	0	8.03515e-09	0	3.42158e-12	1.457e-15	0	0
Japan	0	1.59606	0	0.0377342	0.00241481	0	0.00753186	0	3.77223e-09	0	8.91833e-11	2.10848e-12	0	0
Kazakhstan		2.54025	2.54025	0.00705529	9.9257e-06	0.00705529	9.86024e-06		0.268237	0.268237	0.000745004	1.51415e-06	0.000745004	1.51415e-06
Kenya		0.557424	0.557424	0.00293771	0.000269876	0.00293771	0.000269227		0.00737944	0.00737944	3.88907e-05	2.03447e-07	3.88907e-05	2.03447e-07
Kyrgyzstan	25.4952	1.52893	25.4952	0.00129174	3.28615e-06	0.0215399	0.00033998	0.658228	0.44077	0.658228	0.000372389	1.75943e-07	0.000556111	1.60577e-07
Latvia	66.4038	4.19879	66.4038	0.0016763	4.37984e-08	0.0265106	0.000627258	0.260163	0.387758	0.260163	0.000154806	3.78389e-08	0.000103866	3.06786e-08
Lithuania	20.8244	9.96077	20.8244	0.00574592	1.31495e-05	0.0120126	9.79129e-05	0.195946	0.2278	0.195946	0.000131408	5.85352e-08	0.000113032	5.2427e-08
Luxembourg	0	4.62604	0	0.000434986	8.0041e-09	0	1.19141e-07	0	0.0120032	0	1.12866e-06	1.04854e-10	0	0
Malaysia		0.58985	0.58985	0.0026927	0.000198301	0.0026927	0.00019782		1.37143e-08	1.37143e-08	6.26065e-11	2.85802e-13	6.26065e-11	2.85802e-13
Malta	0	2.23606	0	0.00016413	1.11492e-08	0	7.26002e-08	0	0.00584108	0	4.28743e-07	3.12865e-11	0	0
Mexico	0	0.873404	0	0.0162363	0.0027116	0	0.00465665	0	5.87058e-09	0	1.09132e-10	2.02873e-12	0	0
Montenegro		2.47979	2.47979	0.000262347	1.59776e-08	0.000262347	1.58775e-08		0.0412814	0.0412814	4.36733e-06	4.42964e-10	4.36733e-06	4.42964e-10
Morocco	0	0.430174	0	0.00218793	0.000272301	0	0.000348585	0	1.1022e-08	0	5.60596e-11	2.85127e-13	0	0
Mozambique		0.660374	0.660374	0.00207249	8.94856e-05	0.00207249	8.92632e-05		0.00440854	0.00440854	1.38356e-05	4.32297e-08	1.38356e-05	4.32297e-08
Nepal		0.524916	0.524916	0.00210025	0.000158815	0.00210025	0.000158438		0.00875268	0.00875268	3.50205e-05	1.38895e-07	3.50205e-05	1.38895e-07
Netherlands	0.141012	1.82569	0.141012	0.00536304	2.94981e-05	0.000414229	0.000107516	0.00420168	0.0104864	0.00420168	3.08044e-05	8.95403e-08	1.23426e-05	3.61047e-08
New Zealand	2.77131	3.60147	2.77131	0.00269157	2.98541e-09	0.00207114	4.51935e-07	0.0724638	0.0452451	0.0724638	3.3814e-05	2.41275e-08	5.41559e-05	3.75406e-08
Nigeria		1.29806	1.29806	0.0257365	0.00222023	0.0257365	0.00221324		0.0019526	0.0019526	3.87141e-05	7.66084e-07	3.87141e-05	7.66084e-07
Norway	0	6.47201	0	0.00556714	5.79033e-06	0	9.97048e-06	0	0.0200707	0	1.72645e-05	1.45527e-08	0	0
Pakistan		0.421511	0.421511	0.00999474	0.00594994	0.00999474	0.00593624		0.0230629	0.0230629	0.00054686	1.26679e-05	0.00054686	1.26679e-05
Peru	0	3.56187	0	0.016297	2.65936e-07	0	0.000282091	0	8.03515e-09	0	3.67641e-11	1.6821e-13	0	0
Philippines		1.0453	1.0453	0.0142567	0.00128598	0.0142567	0.00128231		1.01368e-08	1.01368e-08	1.38255e-10	1.88564e-12	1.38255e-10	1.88564e-12
Poland	3.09663	4.43839	3.09663	0.0314668	2.93238e-05	0.0219541	1.65728e-05	0.0139144	0.0193471	0.0139144	0.000137165	9.53643e-07	9.86489e-05	6.89658e-07
Portugal	0	4.92246	0	0.00967068	6.01024e-06	0	5.20092e-05	0	0.00417191	0	8.19615e-06	1.6035e-08	0	0
Qatar		0.458862	0.458862	7.50791e-05	2.76842e-07	7.50791e-05	2.76197e-07		6.74373e-10	6.74373e-10	1.10341e-13	1.80541e-17	1.10341e-13	1.80541e-17
Republic of Korea		2.21912	2.21912	0.0197394	0.000167613	0.0197394	0.000166751		1.80765e-09	1.80765e-09	1.60793e-11	1.43028e-13	1.60793e-11	1.43028e-13
Republic of Moldova	16.6796	7.91491	16.6796	0.00589686	9.9804e-06	0.0124269	9.39343e-05	0.461538	0.181665	0.461538	0.000135346	8.25185e-08	0.000343861	1.37947e-07
Romania	1.59832	2.49203	1.59832	0.00904187	1.84098e-05	0.0057992	5.65465e-05	0.00439698	0.0279693	0.00439698	0.000101481	3.57907e-07	1.59536e-05	5.76302e-08
Russian Federation	74.5764	27.2874	74.5764	0.735852	0.405464	2.01108	3.65609		0.438281	0.438281	0.011819	0.000179031	0.011819	0.000179031
Saudi Arabia		0.427822	0.427822	0.00151743	0.000132615	0.00151743	0.000132309		1.74821e-08	1.74821e-08	6.20068e-11	2.1993e-13	6.20068e-11	2.1993e-13
Serbia		2.91177	2.91177	0.00463712	1.47577e-06	0.00463712	1.4613e-06		0.0360702	0.0360702	5.74433e-05	8.81813e-08	5.74433e-05	8.81813e-08
Singapore	0	0.584698	0	0.000558171	8.70074e-06	0	1.22801e-05	0	1.26214e-08	0	1.20488e-11	1.15022e-14	0	0
Slovakia	4.18305	3.01181	4.18305	0.00298246	4.30751e-07	0.00414229	2.57275e-07	0.106383	0.0402134	0.106383	3.98215e-05	3.78477e-08	0.000105346	9.32219e-08
Slovenia	13.3779	8.26226	13.3779	0.00306995	2.90571e-06	0.00497074	1.3009e-05		0.0428933	0.0428933	1.59376e-05	5.66781e-09	1.59376e-05	5.66781e-09
South Africa		1.70099	1.70099	0.0136153	0.000249552	0.0136153	0.000248605		0.00335017	0.00335017	2.68158e-05	2.13923e-07	2.68158e-05	2.13923e-07
Spain	0.247493	1.80358	0.247493	0.0150932	0.000245157	0.00207114	0.000820722	0.00321337	0.00587016	0.00321337	4.91244e-05	4.08684e-07	2.68911e-05	2.24315e-07
Sweden	1.73896	12.0936	1.73896	0.0201654	0.000197072	0.0028996	1.03767e-05	0.0522388	0.0163712	0.0522388	2.7298e-05	4.47724e-08	8.71049e-05	1.37655e-07
Switzerland	0.853	4.37124	0.853	0.0063682	1.03005e-06	0.00124269	1.68522e-05	0.0309278	0.0133334	0.0309278	1.94246e-05	2.79213e-08	4.5057e-05	6.36108e-08
Tajikistan		0.618257	0.618257	0.000675335	1.11455e-05	0.000675335	1.11182e-05		0.0681645	0.0681645	7.44575e-05	7.57876e-08	7.44575e-05	7.57876e-08
Thailand	0	0.722843	0	0.00792253	0.00104664	0	0.00161872	0	8.03515e-09	0	8.80672e-11	9.65238e-13	0	0
The former Yugoslav Republic of Macedoni		1.37131	1.37131	0.000483967	6.6077e-07	0.000483967	6.58622e-07		0.0632237	0.0632237	2.23131e-05	7.37693e-09	2.23131e-05	7.37693e-09
Turkey	0	0.661216	0	0.00793473	0.00130762	0	0.00194047	0	5.17322e-09	0	6.20796e-11	7.44969e-13	0	0
Turkmenistan		1.24142	1.24142	0.000989486	3.76117e-06	0.000989486	3.74959e-06		0.376769	0.376769	0.000300307	1.49178e-07	0.000300307	1.49178e-07
Uganda		2.7955	2.7955	0.0110527	1.20801e-05	0.0110527	1.19774e-05		0.000665699	0.000665699	2.63199e-06	1.03993e-08	2.63199e-06	1.03993e-08
Ukraine		2.80108	2.80108	0.0244591	5.81774e-05	0.0244591	5.76794e-05		0.254115	0.254115	0.00221893	1.44521e-05	0.00221893	1.44521e-05
United Kingdom	0.594473	22.2097	0.594473	0.247611	0.0427018	0.00662766	0.00117634	0.00870511	0.0188683	0.00870511	0.000210358	2.30099e-06	9.70516e-05	1.07259e-06
United Republic of Tanzania		1.7692	1.7692	0.0102718	0.000122378	0.0102718	0.000121897		0.00747253	0.00747253	4.33849e-05	2.50007e-07	4.33849e-05	2.50007e-07
United States of America	0.645505	6.60567	0.645505	0.356071	0.024963	0.0347952	0.0265941	0.00871912	0.0155439	0.00871912	0.000837877	4.44628e-05	0.000469994	2.51136e-05
Uzbekistan		1.07088	1.07088	0.00402912	9.5967e-05	0.00402912	9.5691e-05		0.478877	0.478877	0.00180174	3.53267e-06	0.00180174	3.53267e-06
Venezuela	0	3.96305	0	0.0176053	1.64222e-06	0	0.000265923	0	5.16996e-09	0	2.29668e-11	1.02027e-13	0	0
Vietnam		0.627657	0.627657	0.00935978	0.00206447	0.00935978	0.0020594		3.08908e-08	3.08908e-08	4.60651e-10	6.86933e-12	4.60651e-10	6.86933e-12
Yemen		0.425457	0.425457	0.00132199	0.000101924	0.00132199	0.000101689		2.02016e-08	2.02016e-08	6.27706e-11	1.95042e-13	6.27706e-11	1.95042e-13
N	51	95	95	95	95	95	95	49	95	95	95	95	95	95
PSEUDO R²	0.0333848	0.0333848						0.333227
SUM/MEAN/VAR	5.29789	3.67458	3.67084	2.61304		2.82941		0.0473275	0.0638968	0.0638423	0.0260581		0.0257356
Variance	208.948	25.9321	121.706		1.28932		4.52425	0.000167437	0	0.000426639		0.000808501		0.000789837
Standard deviation	14.455	5.09236	11.032		1.13548		2.12703	0.0129397	0	0.0206552		0.0284342		0.028104
Standard error	2.02411	0.522465	1.13186		0.116498		0.218229	0.00184853	0	0.00211918		0.00291728		0.00288341
CI - LOWER BOUND	1.33063	2.65055	1.45238	2.3847		2.40168		0.0437044	0.0638968	0.0596887	0.0203402		0.0200841
CI - UPPER BOUND	9.26514	4.69861	5.88929	2.84138		3.25714		0.0509506	0.0638968	0.0679959	0.0317759		0.0313871
													reported in paper
	Parameters Model 1		beta	SE	p value			Parameters Step 2		beta	SE	p value
	β0		-0.906068	0.83686	0.278942			β0		-1.98977	0.493865	5.60222e-05
	βAUD prevalence		0.408405	0.280838	0.14588			βCrude mortality rate		0.00352384	0.0105577	0.738554
	βAPC Total		0.21481	0.142131	0.130698			βAUD prevalence		0.0700201	0.0562119	0.212894
	α (Dispersion)		3.93139	0.935784				βAPC Drinker		-0.057041	0.0662606	0.389316
								βGBD - Western Europe (Base)		0	0	0
								βGBD - Andean Latin America		-3.39096	0.235268	4.27679e-47
								βGBD - Australasia		0.635666	0.265584	0.01669
								βGBD - Carribean		-3.31205	0.235238	5.07077e-45
								βGBD - Central Asia		2.15152	0.63694	0.000730423
								βGBD - Central Europe		0.583271	0.257085	0.0232814
								βGBD - Central Latin America		-3.42378	0.173969	3.17254e-86
								βGBD - Eastern Europe		1.85721	0.670847	0.00563226
								βGBD - High-Income Asia Pacific		-3.44453	0.304272	1.03777e-29
								βGBD - High-Income North America		-0.00787697	0.203576	0.969135
								βGBD - North Africa and Middle East		-3.40695	0.268942	8.8973e-37
								βGBD - Southeast Asia		-3.42149	0.267751	2.15764e-37
								βGBD - Southern Latin America		-0.383943	0.293255	0.190451
								βGBD - Tropical Latin America		-0.367065	0.157013	0.0193975

## Sheet: Model 4 (male)
GBD definition	MODEL 4, Step 1 - predicting ACM crude mortality rate with negative binomial regression Covariates: AUD, APC(total)							MODEL 4, Step 2 - predicting ACM deaths proportion with fractional response regression Covariates: ACM crude mortality rate (from Step 1), AUD prevalence, APC (drinker), GBD Region
only male	Crude mortality rate (unweighted data output)			WEIGHTED: PREDICTED		WEIGHTED: OBS/PRED		AAF (unweighted data output)			WEIGHTED: PREDICTED		WEIGHTED: OBS/PRED
	Observed	Predicted	Observed/Predicted	Rate	Variance	Rate	Variance	Observed	Predicted	Observed/Predicted	proportion*pop_weight	variance* squared pop_weight	rate*pop_weight	variance* squared pop_weight
Afghanistan		1.19429	1.19429	0.0042908	0.0146741	0.0042908	0.00711004		0.0161551	0.0161551	5.80415e-05	2.05161e-07	5.80415e-05	2.05161e-07
Albania		7.79209	7.79209	0.00371574	0.000167236	0.00371574	6.47301e-05		0.082002	0.082002	3.91035e-05	1.71179e-08	3.91035e-05	1.71179e-08
Algeria		1.48558	1.48558	0.00848611	0.0364567	0.00848611	0.0175302		0.0136484	0.0136484	7.79639e-05	4.39275e-07	7.79639e-05	4.39275e-07
Argentina	0.457391	10.1866	0.457391	0.0645774	0.0245672	0.00289961	0.0235487	0.00532319	0.0243495	0.00532319	0.000154362	9.54745e-07	3.37461e-05	2.12793e-07
Armenia		7.06294	7.06294	0.0033657	0.000176104	0.0033657	7.03481e-05		0.269775	0.269775	0.000128556	4.4734e-08	0.000128556	4.4734e-08
Australia	3.52804	6.25365	3.52804	0.0234958	0.0115928	0.0132553	0.00630602	0.0484848	0.0604527	0.0484848	0.00022713	8.0177e-07	0.000182164	6.51234e-07
Austria	3.11827	30.8067	3.11827	0.0450158	3.59687e-05	0.00455652	0.000991194	0.0173776	0.0775712	0.0173776	0.00011335	1.52783e-07	2.53927e-05	3.64599e-08
Azerbaijan		5.11096	5.11096	0.00675823	0.00155273	0.00675823	0.000668477		0.237248	0.237248	0.000313714	3.16409e-07	0.000313714	3.16409e-07
Bahrain		1.55628	1.55628	0.00044172	8.96255e-05	0.00044172	4.30157e-05		0.0140578	0.0140578	3.99004e-06	1.11657e-09	3.99004e-06	1.11657e-09
Bangladesh		1.30595	1.30595	0.0297364	0.585513	0.0297364	0.282876		0.0570307	0.0570307	0.00129859	2.78826e-05	0.00129859	2.78826e-05
Belarus		797.397	797.397	1.20661	1.33121	1.20661	1.36723		0.995994	0.995994	0.00150712	9.13591e-09	0.00150712	9.13591e-09
Belgium	4.4615	10.7142	4.4615	0.0198954	0.00201881	0.00828459	0.0014073	0.0619195	0.0644632	0.0619195	0.000119702	2.07947e-07	0.000114979	2.00285e-07
Bosnia and Herzegovina		9.15916	9.15916	0.00615462	0.000299439	0.00615462	0.000108547		0.0886203	0.0886203	5.95495e-05	3.64689e-08	5.95495e-05	3.64689e-08
Brazil	2.99212	8.81949	2.99212	0.27594	0.666409	0.0936158	0.459759	0.0279392	0.0279356	0.0279392	0.000874034	2.65824e-05	0.000874147	2.65857e-05
Bulgaria		23.0222	23.0222	0.0289547	0.000223572	0.0289547	4.26296e-06		0.123878	0.123878	0.000155799	1.71673e-07	0.000155799	1.71673e-07
Canada	2.88541	13.4717	2.88541	0.0792939	0.0159241	0.0169834	0.0164319	0.0682196	0.0489631	0.0682196	0.000288194	1.61324e-06	0.000401537	2.2022e-06
Chile	2.34983	9.11185	2.34983	0.0256998	0.00529493	0.00662767	0.00396101	0.042328	0.0233924	0.042328	6.59779e-05	1.81737e-07	0.000119386	3.22473e-07
China		9.70933	9.70933	2.31285	36.0393	2.31285	12.6901		0.0729937	0.0729937	0.0173878	0.00383959	0.0173878	0.00383959
Colombia	0	6.84716	0	0.0481591	0.0389612	0	0.0300926	0	0.0279259	0	0.000196415	1.3429e-06	0	0
Costa Rica	2.78303	6.33039	2.78303	0.0047111	0.000452406	0.00207115	0.000265163	0.0588235	0.0260468	0.0588235	1.93841e-05	1.405e-08	4.37767e-05	3.06624e-08
Croatia	20.8406	14.4286	20.8406	0.0103242	0.000214798	0.0149123	7.4843e-06	0.168224	0.105365	0.168224	7.53926e-05	4.82624e-08	0.000120371	7.16411e-08
Cyprus	0	11.0292	0	0.00217101	2.20989e-05	0	2.35699e-05	0	0.0587794	0	1.15702e-05	2.14364e-09	0	0
Czech Republic	4.57247	13.0332	4.57247	0.023614	0.00157126	0.00828459	0.00132514	0.0607903	0.0915627	0.0607903	0.000165897	2.73057e-07	0.000110142	1.87429e-07
Democratic People's Republic of Korea		3.69732	3.69732	0.0143971	0.0147729	0.0143971	0.00666545		0.074142	0.074142	0.000288703	1.04084e-06	0.000288703	1.04084e-06
Democratic Republic of the Congo		4.71072	4.71072	0.0377331	0.0585183	0.0377331	0.0255442		0.0521108	0.0521108	0.000417409	3.16923e-06	0.000417409	3.16923e-06
Denmark	6.59225	9.08298	6.59225	0.00856104	0.000592626	0.00621344	0.00029013	0.132743	0.0602802	0.132743	5.68163e-05	5.03234e-08	0.000125116	1.02272e-07
Egypt		1.12755	1.12755	0.0137948	0.17083	0.0137948	0.0829151		0.00862504	0.00862504	0.000105521	1.27984e-06	0.000105521	1.27984e-06
Estonia	136.559	82.5486	136.559	0.0175279	0.000102315	0.0289961	0.000564493	0.402299	0.397279	0.402299	8.43558e-05	1.07957e-08	8.54217e-05	1.08411e-08
Ethiopia		3.39585	3.39585	0.0377973	0.123045	0.0377973	0.0560375		0.145317	0.145317	0.00161744	1.53867e-05	0.00161744	1.53867e-05
Finland	43.6583	17.6138	43.6583	0.0162106	0.000253422	0.0401802	0.000305592	0.222477	0.100524	0.222477	9.2516e-05	7.65865e-08	0.000204753	1.46518e-07
France	3.66427	12.4054	3.66427	0.127616	0.0536009	0.0376949	0.0466673	0.0522388	0.0648901	0.0522388	0.000667533	6.4214e-06	0.000537388	5.2394e-06
Georgia	3.16216	7.45052	3.16216	0.00487994	0.000323499	0.00207115	0.000198337	0.0595238	0.329889	0.0595238	0.000216071	9.48353e-08	3.89869e-05	2.40156e-08
Germany	13.1004	11.5108	13.1004	0.162692	0.109387	0.18516	0.0267117	0.0954313	0.0735864	0.0954313	0.00104006	1.36185e-05	0.00134882	1.72448e-05
Ghana		2.05082	2.05082	0.0066204	0.0112526	0.0066204	0.00532884		0.127513	0.127513	0.000411635	1.15938e-06	0.000411635	1.15938e-06
Greece		8.22168	8.22168	0.0155788	0.00255756	0.0155788	0.000970669		0.066572	0.066572	0.000126144	2.23112e-07	0.000126144	2.23112e-07
Hungary	43.0297	613.848	43.0297	1.01048	0.90824	0.0708332	0.000914022	0.145656	0.164701	0.145656	0.000271122	3.72799e-07	0.000239771	3.37208e-07
India		3.52376	3.52376	0.676591	36.3202	0.676591	16.4762		0.0975086	0.0975086	0.0187225	0.00324434	0.0187225	0.00324434
Indonesia		1.35459	1.35459	0.0506195	1.57243	0.0506195	0.758715		5.77188e-09	5.77188e-09	2.15689e-10	8.06004e-12	2.15689e-10	8.06004e-12
Iraq		1.17089	1.17089	0.00412479	0.0141274	0.00412479	0.0068493		0.00967695	0.00967695	3.40897e-05	1.18928e-07	3.40897e-05	1.18928e-07
Ireland	6.62764	16.8728	6.62764	0.0126547	0.000183026	0.00497075	0.000182987	0.0851064	0.0715296	0.0851064	5.36475e-05	3.73577e-08	6.38301e-05	4.37985e-08
Islamic Republic of Iran		1.20664	1.20664	0.0148091	0.171111	0.0148091	0.0828817		0.017669	0.017669	0.000216853	2.61442e-06	0.000216853	2.61442e-06
Israel	0.362476	5.67702	0.362476	0.00648756	0.00111609	0.000414229	0.000771233	0.0166667	0.044089	0.0166667	5.03839e-05	5.5039e-08	1.90463e-05	2.14029e-08
Italy	0.647076	2.43385	0.647076	0.0249287	0.110654	0.00662767	0.060512	0.00634921	0.0497069	0.00634921	0.000509122	4.95547e-06	6.50316e-05	6.61856e-07
Jamaica	1.00261	4.64888	1.00261	0.00192069	0.000156322	0.000414229	9.55647e-05	0.0263158	0.0263112	0.0263158	1.08705e-05	4.37302e-09	1.08724e-05	4.37376e-09
Japan	0.657082	4.20372	0.657082	0.0927519	0.459052	0.014498	0.280574	0.0140393	0.0396607	0.0140393	0.000875084	1.85423e-05	0.000309767	6.73882e-06
Kazakhstan		10.2626	10.2626	0.0254699	0.00374211	0.0254699	0.00127744		0.380179	0.380179	0.000943533	1.45142e-06	0.000943533	1.45142e-06
Kenya		2.09706	2.09706	0.0109325	0.029264	0.0109325	0.0138407		0.0554775	0.0554775	0.000289218	1.42411e-06	0.000289218	1.42411e-06
Kyrgyzstan	121.888	7.10648	121.888	0.00569962	0.000497295	0.0977581	0.0060804	0.773771	0.496159	0.773771	0.000397935	1.60804e-07	0.000620588	1.12601e-07
Latvia	293.517	34.5947	293.517	0.0112291	1.05443e-08	0.0952727	0.00761554	0.437262	0.619471	0.437262	0.000201074	2.48358e-08	0.000141931	2.5925e-08
Lithuania	62.7287	87.9529	62.7287	0.0418174	0.000635993	0.0298245	0.000327538	0.209913	0.322938	0.209913	0.000153542	4.94267e-08	9.98034e-05	3.74911e-08
Luxembourg	0	11.2671	0	0.00104825	4.83883e-06	0	5.26532e-06	0	0.0600613	0	5.58786e-06	4.88647e-10	0	0
Malaysia		2.40776	2.40776	0.0108675	0.0215222	0.0108675	0.0100909		1.04424e-08	1.04424e-08	4.7132e-11	2.12732e-13	4.7132e-11	2.12732e-13
Malta	5.69476	4.6017	5.69476	0.000334722	4.86053e-06	0.000414229	1.90382e-06	0.125	0.0610179	0.125	4.43836e-06	3.03142e-10	9.09233e-06	5.78694e-10
Mexico	0.551471	4.69389	0.551471	0.084618	0.296733	0.0099415	0.188948	0.0367534	0.0305896	0.0367534	0.000551448	9.63699e-06	0.000662564	1.15052e-05
Montenegro		10.8307	10.8307	0.00108661	5.83653e-06	0.00108661	1.92608e-06		0.0983437	0.0983437	9.86646e-06	8.92519e-10	9.86646e-06	8.92519e-10
Morocco	0.08632	1.27508	0.08632	0.00611881	0.0260535	0.000414229	0.0139103	0.0238095	0.016269	0.0238095	7.80712e-05	3.6855e-07	0.000114256	5.35234e-07
Mozambique		2.79695	2.79695	0.0079592	0.00835143	0.0079592	0.0038721		0.0514548	0.0514548	0.000146424	3.95234e-07	0.000146424	3.95234e-07
Nepal		2.04194	2.04194	0.007287	0.013759	0.007287	0.00651738		0.111702	0.111702	0.000398628	1.26367e-06	0.000398628	1.26367e-06
Netherlands	2.47021	2.79947	2.47021	0.00798052	0.00837981	0.0070419	0.00400286	0.0584192	0.0501447	0.0584192	0.000142949	3.87073e-07	0.000166537	4.47017e-07
New Zealand	5.89345	5.37199	5.89345	0.00377578	0.000431058	0.00414229	0.000174057	0.0719424	0.0599932	0.0719424	4.21671e-05	2.78597e-08	5.05658e-05	3.2984e-08
Nigeria		4.18796	4.18796	0.0852243	0.390887	0.0852243	0.173624		0.0710005	0.0710005	0.00144485	2.73149e-05	0.00144485	2.73149e-05
Norway	3.37154	14.8118	3.37154	0.0127385	0.000298798	0.00289961	0.000335326	0.0897436	0.055596	0.0897436	4.78139e-05	3.88349e-08	7.71815e-05	6.04209e-08
Pakistan		1.12246	1.12246	0.0278216	0.701392	0.0278216	0.340477		0.0390075	0.0390075	0.000966849	2.30298e-05	0.000966849	2.30298e-05
Peru	0	16.7645	0	0.0751964	0.00662515	0	0.0122387	0	4.43422e-08	0	1.98894e-10	8.92129e-13	0	0
Philippines		6.34362	6.34362	0.0864476	0.151556	0.0864476	0.0623297		1.40321e-08	1.40321e-08	1.91222e-10	2.60588e-12	1.91222e-10	2.60588e-12
Poland	27.5614	39.9481	27.5614	0.25997	0.00107449	0.179361	0.000355542	0.115528	0.160268	0.115528	0.00104298	5.6996e-06	0.000751824	4.32741e-06
Portugal	3.33619	12.8944	3.33619	0.022414	0.00146466	0.00579921	0.00137443	0.0666667	0.0792311	0.0666667	0.000137725	2.20436e-07	0.000115885	1.8801e-07
Qatar		1.20452	1.20452	0.000673078	0.000354759	0.000673078	0.000171846		0.0200842	0.0200842	1.1223e-05	6.14539e-09	1.1223e-05	6.14539e-09
Republic of Korea		18.325	18.325	0.158847	0.0206708	0.158847	0.00301928		0.096403	0.096403	0.000835653	6.5454e-06	0.000835653	6.5454e-06
Republic of Moldova	55.4597	23.7299	55.4597	0.0159515	5.64912e-05	0.0372806	0.000428543	0.580645	0.295874	0.580645	0.00019889	9.41388e-08	0.000390316	1.10028e-07
Romania	10.0181	6.57199	10.0181	0.022011	0.00900856	0.0335526	0.0024061	0.0216404	0.111989	0.0216404	0.000375074	1.11552e-06	7.24782e-05	2.37492e-07
Russian Federation	271.464	781.79	271.464	17.5923	282.465	6.10864	30.8429		0.66543	0.66543	0.0149739	0.000112734	0.0149739	0.000112734
Saudi Arabia		1.09601	1.09601	0.00552762	0.0290849	0.00552762	0.0141283		0.00682623	0.00682623	3.44275e-05	1.72447e-07	3.44275e-05	1.72447e-07
Serbia		12.8436	12.8436	0.0191473	0.00108231	0.0191473	0.000310531		0.110125	0.110125	0.000164175	2.178e-07	0.000164175	2.178e-07
Singapore	1.35477	1.58793	1.35477	0.00145656	0.000934296	0.00124269	0.000457137	0.0517241	0.0274084	0.0517241	2.51409e-05	2.24289e-08	4.7445e-05	4.12688e-08
Slovakia	37.6247	73.9723	37.6247	0.0675951	0.00127405	0.034381	0.000140266	0.272131	0.147795	0.272131	0.000135053	1.05171e-07	0.000248671	1.65396e-07
Slovenia	55.1724	72.5244	55.1724	0.0261363	0.00018374	0.019883	0.000120882		0.153313	0.153313	5.5251e-05	1.68587e-08	5.5251e-05	1.68587e-08
South Africa		14.142	14.142	0.105865	0.0241724	0.105865	0.00620407		0.0983828	0.0983828	0.000736481	4.97079e-06	0.000736481	4.97079e-06
Spain	1.14156	3.4549	1.14156	0.0275802	0.0630575	0.00911304	0.0352604	0.00987876	0.0611107	0.00987876	0.000487844	3.65644e-06	7.88616e-05	6.23329e-07
Sweden	5.30142	18.4581	5.30142	0.0302869	0.000728821	0.00869882	0.00100939	0.0783582	0.0679811	0.0783582	0.000111547	1.70588e-07	0.000128574	1.94438e-07
Switzerland	3.83798	23.076	3.83798	0.0323774	0.000275744	0.00538498	0.000853831	0.0680628	0.0641053	0.0680628	8.99447e-05	1.18109e-07	9.54974e-05	1.24871e-07
Tajikistan		1.61694	1.61694	0.00176448	0.00132002	0.00176448	0.000632517		0.364362	0.364362	0.000397608	2.75796e-07	0.000397608	2.75796e-07
Thailand	0	10.5246	0	0.110446	0.0654915	0	0.0669904	0	4.43422e-08	0	4.65331e-10	4.88322e-12	0	0
The former Yugoslav Republic of Macedoni		6.38406	6.38406	0.00221077	9.75901e-05	0.00221077	4.00718e-05		0.0659353	0.0659353	2.28331e-05	7.38566e-09	2.28331e-05	7.38566e-09
Turkey	0.073359	2.69037	0.073359	0.030383	0.132405	0.000828459	0.0771208	0.00544959	0.0127445	0.00544959	0.000143927	1.60468e-06	6.15434e-05	6.91235e-07
Turkmenistan		7.59369	7.59369	0.00571606	0.000422828	0.00571606	0.000165107		0.296687	0.296687	0.000223327	1.18232e-07	0.000223327	1.18232e-07
Uganda		14.9853	14.9853	0.0582175	0.00599245	0.0582175	0.00141384		0.104099	0.104099	0.000404421	1.40761e-06	0.000404421	1.40761e-06
Ukraine		16.4399	16.4399	0.119328	0.0179753	0.119328	0.00356335		0.192599	0.192599	0.00139798	8.19281e-06	0.00139798	8.19281e-06
United Kingdom	4.0139	43.6004	4.0139	0.463449	0.00853101	0.0426656	0.0481795	0.0633067	0.0756735	0.0633067	0.000804369	7.90299e-06	0.000672916	6.69991e-06
United Republic of Tanzania		8.41233	8.41233	0.0473666	0.0222619	0.0473666	0.00837342		0.0671031	0.0671031	0.000377832	1.98467e-06	0.000377832	1.98467e-06
United States of America	3.39391	13.6569	3.39391	0.711739	1.22694	0.176876	1.22877	0.0296219	0.0488801	0.0296219	0.00254742	0.000126271	0.00154377	7.80712e-05
Uzbekistan		6.0202	6.0202	0.0212666	0.0104159	0.0212666	0.00433751		0.264687	0.264687	0.000935019	2.42874e-06	0.000935019	2.42874e-06
Venezuela	0.478158	7.91284	0.478158	0.0342746	0.0136757	0.00207115	0.0109748	0.0202429	0.0316836	0.0202429	0.000137238	5.75614e-07	8.76824e-05	3.72109e-07
Vietnam		12.0511	12.0511	0.170214	0.104252	0.170214	0.0317363		9.248e-08	9.248e-08	1.30622e-09	1.84494e-11	1.30622e-09	1.84494e-11
Yemen		1.12465	1.12465	0.00351756	0.0111668	0.00351756	0.00542038		0.00822766	0.00822766	2.57335e-05	7.98239e-08	2.57335e-05	7.98239e-08
N	51	95	95	95	95	95	95	49	95	95	95	95	95	95
PSEUDO R²	0.0705245							0.193573
SUM/MEAN/VAR	25.1664	34.911	24.6639	27.2747		12.9492		0.102615	0.114823	0.114949	0.0818668		0.0790781
Variance	3562.39	16456.4	8418.3		364.779		66.0723	0.000375451	0.000815916	0.000779575		0.00756675		0.00749776
Standard deviation	59.6858	128.283	91.7513		19.0992		8.12849	0.0193765	0.0285642	0.0279209		0.0869871		0.0865896
Standard error	8.35768	13.1615	9.41348		1.95954		0.833965	0.00276808	0.00293063	0.00286462		0.00892469		0.00888391
CI - LOWER BOUND	8.78531	9.11446	6.21347	23.434		11.3147		0.0971898	0.109079	0.109334	0.0643745		0.0616656
CI - UPPER BOUND	41.5474	60.7076	43.1143	31.1154		14.5838		0.108041	0.120567	0.120563	0.0993592		0.0964906
													reported in paper
	Parameters Model 1		beta	SE	p value			Parameters Step 2		beta	SE	p value
	β0		0.00817054	0.592543	0.988998			β0		-1.88576	0.281663	2.1553e-11
	βAUD prevalence		0.171001	0.0502274	0.000662754			βCrude mortality rate		0.00426483	0.00263276	0.105252
	βAPC Total		0.0566974	0.036877	0.124178			βAUD prevalence		0.0073562	0.0123948	0.552853
	α (Dispersion)		2.00826	0.39009				βAPC Drinker		0.0158089	0.0152399	0.299577
								βGBD - Western Europe (Base)		0	0	0
								βGBD - Andean Latin America		-3.85461	0.211138	1.84157e-74
								βGBD - Australasia		-0.0243923	0.13198	0.853372
								βGBD - Carribean		-0.309374	0.108209	0.00424908
								βGBD - Central Asia		1.02085	0.578865	0.0778085
								βGBD - Central Europe		0.136297	0.233416	0.559272
								βGBD - Central Latin America		-0.289635	0.193176	0.133787
								βGBD - Eastern Europe		0.423181	0.517574	0.413571
								βGBD - High-Income Asia Pacific		-0.139526	0.281651	0.620328
								βGBD - High-Income North America		-0.151097	0.161261	0.348772
								βGBD - North Africa and Middle East		-0.644286	0.204463	0.0016265
								βGBD - Southeast Asia		-4.01452	0.293384	1.27366e-42
								βGBD - Southern Latin America		-0.461874	0.257211	0.0725422
								βGBD - Tropical Latin America		-0.407795	0.0949228	1.73855e-05

## Sheet: intermediate
	Population weights								Model 1, Step 1			Model 1, Step 2						Model 2 (female), Step 1			Model 2 (female), Step 2						Model 2 (male), Step 1			Model 2 (male), Step 2						Model 3, Step 1			Model 3, Step 2						Model 4 (female), Step 1			Model 4 (female), Step 2
Intermediate steps for all models	total/female/male		total		female		male		Variance calculation			Variance calculation			Unweighted variance transformation			Variance calculation			Variance calculation			Unweighted variance transformation			Variance calculation			Variance calculation			Unweighted variance transformation			Variance calculation			Variance calculation			Unweighted variance transformation			Variance calculation			Variance calculation
country	all countries same weight	all countries same weight - squared	population weights	squared population weights	population weights	squared population weights	population weights	squared population weights	Observed	Predicted	Observed/Predicted	Observed	Predicted	Observed/Predicted	Observed	Predicted	Observed/Predicted	Observed	Predicted	Observed/Predicted	Observed	Predicted	Observed/Predicted	Observed	Predicted	Observed/Predicted	Observed	Predicted	Observed/Predicted	Observed	Predicted	Observed/Predicted	Observed	Predicted	Observed/Predicted	Observed	Predicted	Observed/Predicted	Observed	Predicted	Observed/Predicted	Observed	Predicted	Observed/Predicted	Observed	Predicted	Observed/Predicted	Observed	Predicted
Afghanistan	0.0105263	0.000110803	0.00347592	1.2082e-05	0.00335906	1.12833e-05	0.00359278	1.2908e-05	NA	208.625	155.937	NA	0.0106076	0.0106076	NA	1.17536e-06	1.17536e-06	NA	10.498	10.4738	NA	4.35907e-09	4.35907e-09	NA	4.82999e-13	4.82999e-13	NA	1136.82	550.823	NA	0.0172743	0.0172743	NA	1.91405e-06	1.91405e-06	NA	208.625	155.937	NA	0.00974946	0.00974946	NA	1.08027e-06	1.08027e-06	NA	10.498	10.4738	NA	4.76317e-09
Albania	0.0105263	0.000110803	0.000482163	2.32481e-07	0.000487464	2.37622e-07	0.000476861	2.27396e-07	NA	104.35	68.2081	NA	0.0853712	0.0853712	NA	9.45941e-06	9.45941e-06	NA	3.76439	3.74986	NA	0.0725808	0.0725808	NA	8.0422e-06	8.0422e-06	NA	735.437	284.658	NA	0.0966381	0.0966381	NA	1.07078e-05	1.07078e-05	NA	104.35	68.2081	NA	0.0645176	0.0645176	NA	7.14876e-06	7.14876e-06	NA	3.76439	3.74986	NA	0.0463889
Algeria	0.0105263	0.000110803	0.00569627	3.24475e-05	0.00568024	3.22651e-05	0.0057123	3.26304e-05	NA	202.595	150.731	NA	0.0107322	0.0107322	NA	1.18916e-06	1.18916e-06	NA	10.2639	10.2399	NA	2.68191e-10	2.68191e-10	NA	2.97164e-14	2.97164e-14	NA	1117.26	537.234	NA	0.0143445	0.0143445	NA	1.58942e-06	1.58942e-06	NA	202.595	150.731	NA	0.00992316	0.00992316	NA	1.09952e-06	1.09952e-06	NA	10.2639	10.2399	NA	3.11564e-10
Argentina	0.0105263	0.000110803	0.0065676	4.31334e-05	0.00679575	4.61823e-05	0.00633945	4.01886e-05	248.17	43.6519	169.863	0.00340629	0.017634	0.00340629	3.77428e-07	1.9539e-06	3.77428e-07	28.0676	0.0442318	13.475	0	0.00262945	0	0	2.91352e-07	0	610.533	611.298	585.955	0.00598781	0.0245074	0.00598781	6.63469e-07	2.71551e-06	6.63469e-07	248.17	43.6519	169.863	0.00286531	0.016806	0.00286531	3.17485e-07	1.86216e-06	3.17485e-07	28.0676	0.0442318	13.475	0	0.00240616
Armenia	0.0105263	0.000110803	0.000496702	2.46713e-07	0.000516875	2.67159e-07	0.000476529	2.2708e-07	NA	119.701	80.7201	NA	0.210678	0.210678	NA	2.33438e-05	2.33438e-05	NA	4.75324	4.73692	NA	0.249273	0.249273	NA	2.76203e-05	2.76203e-05	NA	775.517	309.794	NA	0.203999	0.203999	NA	2.26038e-05	2.26038e-05	NA	119.701	80.7201	NA	0.206778	0.206778	NA	2.29117e-05	2.29117e-05	NA	4.75324	4.73692	NA	0.249931
Australia	0.0105263	0.000110803	0.00378137	1.42988e-05	0.0038056	1.44826e-05	0.00375714	1.41161e-05	193.011	61.0661	124.826	0.0403111	0.0569656	0.0403111	4.4666e-06	6.31198e-06	4.4666e-06	21.5742	0.6244	9.10684	0.0194099	0.0472183	0.0194099	2.15068e-06	5.23194e-06	2.15068e-06	468.217	821.246	446.725	0.0504889	0.0616868	0.0504889	5.59434e-06	6.8351e-06	5.59434e-06	193.011	61.0661	124.826	0.035367	0.0513101	0.035367	3.91878e-06	5.68533e-06	3.91878e-06	21.5742	0.6244	9.10684	0.015744	0.0411564
Austria	0.0105263	0.000110803	0.00150378	2.26134e-06	0.00154632	2.39109e-06	0.00146124	2.13521e-06	197.289	126.194	128.271	0.0106048	0.0603408	0.0106048	1.17505e-06	6.68596e-06	1.17505e-06	20.1982	96.1664	8.2208	0.00427343	0.0185272	0.00427343	4.7351e-07	2.05287e-06	4.7351e-07	486.118	16.8455	464.214	0.0177935	0.0807864	0.0177935	1.97158e-06	8.9514e-06	1.97158e-06	197.289	126.194	128.271	0.0102478	0.0505997	0.0102478	1.13549e-06	5.60661e-06	1.13549e-06	20.1982	96.1664	8.2208	0.00415505	0.0127851
Azerbaijan	0.0105263	0.000110803	0.00136986	1.8765e-06	0.00141741	2.00905e-06	0.0013223	1.74848e-06	NA	162.143	116.148	NA	0.199933	0.199933	NA	2.21533e-05	2.21533e-05	NA	7.0291	7.00925	NA	0.239981	0.239981	NA	2.65906e-05	2.65906e-05	NA	888.045	382.318	NA	0.186479	0.186479	NA	2.06625e-05	2.06625e-05	NA	162.143	116.148	NA	0.198846	0.198846	NA	2.20328e-05	2.20328e-05	NA	7.0291	7.00925	NA	0.245841
Bahrain	0.0105263	0.000110803	0.000218257	4.76362e-08	0.000152685	2.33126e-08	0.00028383	8.05594e-08	NA	199.762	148.288	NA	0.0109508	0.0109508	NA	1.21339e-06	1.21339e-06	NA	9.79313	9.76969	NA	7.27619e-10	7.27619e-10	NA	8.06226e-14	8.06226e-14	NA	1112.54	533.962	NA	0.0148167	0.0148167	NA	1.64174e-06	1.64174e-06	NA	199.762	148.288	NA	0.0101353	0.0101353	NA	1.12302e-06	1.12302e-06	NA	9.79313	9.76969	NA	7.92569e-10
Bangladesh	0.0105263	0.000110803	0.0226408	0.000512604	0.0225115	0.000506768	0.02277	0.000518474	NA	207.257	154.755	NA	0.0444607	0.0444607	NA	4.9264e-06	4.9264e-06	NA	10.3415	10.3174	NA	0.00595453	0.00595453	NA	6.59781e-07	6.59781e-07	NA	1129.3	545.594	NA	0.0594873	0.0594873	NA	6.59139e-06	6.59139e-06	NA	207.257	154.755	NA	0.0363094	0.0363094	NA	4.0232e-06	4.0232e-06	NA	10.3415	10.3174	NA	0.00549896
Belarus	0.0105263	0.000110803	0.00166006	2.75581e-06	0.00180695	3.26506e-06	0.00151318	2.28971e-06	NA	63871.7	64864.4	NA	0.120157	0.120157	NA	1.33138e-05	1.33138e-05	NA	558.356	558.533	NA	0.236929	0.236929	NA	2.62525e-05	2.62525e-05	NA	581385	597117	NA	0.00205106	0.00205106	NA	2.27265e-07	2.27265e-07	NA	63871.7	64864.4	NA	0.133028	0.133028	NA	1.47399e-05	1.47399e-05	NA	558.356	558.533	NA	0.22733
Belgium	0.0105263	0.000110803	0.00190786	3.63991e-06	0.0019588	3.83692e-06	0.00185691	3.4481e-06	181.638	28.5489	115.714	0.0411425	0.049519	0.0411425	4.55872e-06	5.48687e-06	4.55872e-06	21.748	2.77565	9.21988	0.0121439	0.0166895	0.0121439	1.34559e-06	1.84926e-06	1.34559e-06	428.691	585.485	408.137	0.0640049	0.0671823	0.0640049	7.09196e-06	7.44403e-06	7.09196e-06	181.638	28.5489	115.714	0.0352289	0.042187	0.0352289	3.90348e-06	4.67446e-06	3.90348e-06	21.748	2.77565	9.21988	0.00970781	0.012858
Bosnia and Herzegovina	0.0105263	0.000110803	0.000678839	4.60822e-07	0.000685714	4.70204e-07	0.000671963	4.51534e-07	NA	96.7965	62.1284	NA	0.0860396	0.0860396	NA	9.53347e-06	9.53347e-06	NA	6.17578	6.15717	NA	0.102339	0.102339	NA	1.13395e-05	1.13395e-05	NA	663.159	240.397	NA	0.103694	0.103694	NA	1.14897e-05	1.14897e-05	NA	96.7965	62.1284	NA	0.0649737	0.0649737	NA	7.1993e-06	7.1993e-06	NA	6.17578	6.15717	NA	0.0689117
Brazil	0.0105263	0.000110803	0.0321591	0.00103421	0.0330308	0.00109103	0.0312875	0.000978907	206.327	62.806	135.579	0.0181584	0.0181543	0.0181584	2.01201e-06	2.01156e-06	2.01201e-06	24.9691	0.000124914	11.356	0.00425147	0.00425293	0.00425147	4.71077e-07	4.71239e-07	4.71077e-07	491.697	680.769	469.666	0.0278302	0.0278289	0.0278302	3.08368e-06	3.08354e-06	3.08368e-06	206.327	62.806	135.579	0.0176634	0.0176588	0.0176634	1.95716e-06	1.95666e-06	1.95716e-06	24.9691	0.000124914	11.356	0.00411657	0.00411625
Bulgaria	0.0105263	0.000110803	0.00130453	1.7018e-06	0.00135138	1.82623e-06	0.00125768	1.58177e-06	NA	0.189413	5.71964	NA	0.111395	0.111395	NA	1.23429e-05	1.23429e-05	NA	0.0380174	0.0365703	NA	0.0619049	0.0619049	NA	6.85927e-06	6.85927e-06	NA	141.344	2.69506	NA	0.137961	0.137961	NA	1.52866e-05	1.52866e-05	NA	0.189413	5.71964	NA	0.0832911	0.0832911	NA	9.22893e-06	9.22893e-06	NA	0.0380174	0.0365703	NA	0.0379522
Canada	0.0105263	0.000110803	0.00597401	3.56888e-05	0.00606207	3.67487e-05	0.00588595	3.46444e-05	203.787	14.1606	133.521	0.0525252	0.0366952	0.0525252	5.81996e-06	4.06595e-06	5.81996e-06	22.5742	3.86542	9.76054	0.0245243	0.0164333	0.0245243	2.71738e-06	1.82086e-06	2.71738e-06	496.441	459.644	474.303	0.0675208	0.0491163	0.0675208	7.48153e-06	5.44225e-06	7.48153e-06	203.787	14.1606	133.521	0.0482936	0.0341793	0.0482936	5.35109e-06	3.78719e-06	5.35109e-06	22.5742	3.86542	9.76054	0.0216111	0.0150543
Chile	0.0105263	0.000110803	0.00288254	8.30902e-06	0.00294459	8.67059e-06	0.00282049	7.95515e-06	217.642	71.4841	144.779	0.0297443	0.0160493	0.0297443	3.29577e-06	1.77832e-06	3.29577e-06	26.5968	1.93693	12.462	0.00546432	0.00283087	0.00546432	6.05464e-07	3.1367e-07	6.05464e-07	520.594	665.598	497.918	0.0411608	0.0234327	0.0411608	4.56076e-06	2.59642e-06	4.56076e-06	217.642	71.4841	144.779	0.0290338	0.0155823	0.0290338	3.21704e-06	1.72657e-06	3.21704e-06	26.5968	1.93693	12.462	0.00523546	0.00280896
China	0.0105263	0.000110803	0.233281	0.0544198	0.228352	0.0521447	0.238209	0.0567436	NA	102.129	66.4145	NA	0.0537477	0.0537477	NA	5.95542e-06	5.95542e-06	NA	8.66798	8.64593	NA	0.00779885	0.00779885	NA	8.64139e-07	8.64139e-07	NA	635.126	223.639	NA	0.0759456	0.0759456	NA	8.41502e-06	8.41502e-06	NA	102.129	66.4145	NA	0.0445843	0.0445843	NA	4.94009e-06	4.94009e-06	NA	8.66798	8.64593	NA	0.00724882
Colombia	0.0105263	0.000110803	0.00722536	5.22058e-05	0.00741726	5.50158e-05	0.00703345	4.94694e-05	255.174	108.906	175.666	0	0.0182658	0	0	2.02391e-06	0	28.0676	0.552292	13.475	0	9.54888e-09	0	0	1.05805e-12	0	633.346	787.581	608.308	0	0.0301801	0	0	3.34406e-06	0	255.174	108.906	175.666	0	0.0165072	0	0	1.82905e-06	0	28.0676	0.552292	13.475	0	8.88115e-09
Costa Rica	0.0105263	0.000110803	0.000748222	5.59836e-07	0.000752239	5.65864e-07	0.000744204	5.5384e-07	212.872	122.314	140.894	0.0351644	0.0173272	0.0351644	3.89633e-06	1.91991e-06	3.89633e-06	28.0676	2.24582	13.475	0	1.26211e-08	0	0	1.39846e-12	0	501.013	816.854	478.772	0.0599934	0.0279592	0.0599934	6.64747e-06	3.09798e-06	6.64747e-06	212.872	122.314	140.894	0.0328567	0.0159933	0.0328567	3.64063e-06	1.77211e-06	3.64063e-06	28.0676	2.24582	13.475	0	1.26239e-08
Croatia	0.0105263	0.000110803	0.000750707	5.63561e-07	0.000785875	6.17599e-07	0.00071554	5.11997e-07	21.7397	0.793984	3.77257	0.162372	0.0970115	0.162372	1.79914e-05	1.07492e-05	1.79914e-05	7.08849	2.78583	1.072	0.0950656	0.0598108	0.0950656	1.05336e-05	6.62723e-06	1.05336e-05	18.7125	419.53	14.6179	0.17912	0.12044	0.17912	1.9847e-05	1.33451e-05	1.9847e-05	21.7397	0.793984	3.77257	0.0936524	0.072394	0.0936524	1.0377e-05	8.0215e-06	1.0377e-05	7.08849	2.78583	1.072	0.0273008	0.0372962
Cyprus	0.0105263	0.000110803	0.000193445	3.74209e-08	0.000190048	3.61183e-08	0.000196842	3.87467e-08	255.174	16.8586	175.666	0	0.0473784	0	0	5.24969e-06	0	28.0676	2.99832	13.475	0	0.0159896	0	0	1.77171e-06	0	633.346	570.342	608.308	0	0.0612679	0	0	6.78869e-06	0	255.174	16.8586	175.666	0	0.0405308	0	0	4.49094e-06	0	28.0676	2.99832	13.475	0	0.0126342
Czech Republic	0.0105263	0.000110803	0.00185943	3.45749e-06	0.00190703	3.63675e-06	0.00181184	3.28276e-06	179.89	9.40013	114.319	0.0556301	0.0873024	0.0556301	6.164e-06	9.67339e-06	6.164e-06	21.5876	0.0796513	9.11557	0.0288207	0.0493973	0.0288207	3.19343e-06	5.47339e-06	3.19343e-06	424.108	478.64	403.665	0.0646219	0.106975	0.0646219	7.16032e-06	1.18532e-05	7.16032e-06	179.89	9.40013	114.319	0.0461687	0.0648041	0.0461687	5.11565e-06	7.18051e-06	5.11565e-06	21.5876	0.0796513	9.11557	0.0202616	0.031126
Democratic People's Republic of Korea	0.0105263	0.000110803	0.00403393	1.62726e-05	0.00417393	1.74217e-05	0.00389392	1.51626e-05	NA	172.365	124.823	NA	0.0500591	0.0500591	NA	5.54672e-06	5.54672e-06	NA	9.20903	9.1863	NA	0.0185528	0.0185528	NA	2.05571e-06	2.05571e-06	NA	974.296	439.598	NA	0.0774101	0.0774101	NA	8.5773e-06	8.5773e-06	NA	172.365	124.823	NA	0.040833	0.040833	NA	4.52443e-06	4.52443e-06	NA	9.20903	9.1863	NA	0.0164437
Democratic Republic of the Congo	0.0105263	0.000110803	0.00811002	6.57725e-05	0.00821001	6.74043e-05	0.00801003	6.41607e-05	NA	163.799	117.549	NA	0.0440419	0.0440419	NA	4.87998e-06	4.87998e-06	NA	8.4524	8.43063	NA	0.00891571	0.00891571	NA	9.8789e-07	9.8789e-07	NA	912.059	398.129	NA	0.054008	0.054008	NA	5.98426e-06	5.98426e-06	NA	163.799	117.549	NA	0.0379669	0.0379669	NA	4.20686e-06	4.20686e-06	NA	8.4524	8.43063	NA	0.0078773
Denmark	0.0105263	0.000110803	0.000956289	9.14489e-07	0.000970041	9.40979e-07	0.000942537	8.88377e-07	161.937	42.2412	100.104	0.0927467	0.04775	0.0927467	1.02766e-05	5.29086e-06	1.02766e-05	28.0676	2.12534	13.475	0	0.0181696	0	0	2.01325e-06	0	344.998	667.089	326.585	0.126458	0.062698	0.126458	1.4012e-05	6.94715e-06	1.4012e-05	161.937	42.2412	100.104	0.0826446	0.0410705	0.0826446	9.1573e-06	4.55075e-06	9.1573e-06	28.0676	2.12534	13.475	0	0.0140249
Egypt	0.0105263	0.000110803	0.0122267	0.000149493	0.0122192	0.000149308	0.0122343	0.000149677	NA	209.909	157.048	NA	0.00700376	0.00700376	NA	7.7604e-07	7.7604e-07	NA	10.6621	10.6376	NA	2.36014e-08	2.36014e-08	NA	2.61511e-12	2.61511e-12	NA	1141.32	553.96	NA	0.00861972	0.00861972	NA	9.55094e-07	9.55094e-07	NA	209.909	157.048	NA	0.00735256	0.00735256	NA	8.14688e-07	8.14688e-07	NA	10.6621	10.6376	NA	2.54447e-08
Estonia	0.0105263	0.000110803	0.000231844	5.37516e-08	0.000251354	6.31788e-08	0.000212334	4.50857e-08	2981.09	587.191	3285.54	0.226435	0.229076	0.226435	2.50898e-05	2.53824e-05	2.50898e-05	90.8975	10.8417	124.569	0.136859	0.214065	0.136859	1.51645e-05	2.37191e-05	1.51645e-05	12408.3	2269.34	12520.4	0.240903	0.239941	0.240903	2.66929e-05	2.65862e-05	2.66929e-05	2981.09	587.191	3285.54	0.224565	0.229236	0.224565	2.48826e-05	2.54002e-05	2.48826e-05	90.8975	10.8417	124.569	0.131094	0.20905
Ethiopia	0.0105263	0.000110803	0.0112631	0.000126857	0.0113958	0.000129863	0.0111304	0.000123886	NA	157.522	112.242	NA	0.0860119	0.0860119	NA	9.5304e-06	9.5304e-06	NA	6.53564	6.5165	NA	7.51181e-05	7.51181e-05	NA	8.32333e-09	8.32333e-09	NA	993.207	452.33	NA	0.144223	0.144223	NA	1.59804e-05	1.59804e-05	NA	157.522	112.242	NA	0.0603496	0.0603496	NA	6.68693e-06	6.68693e-06	NA	6.53564	6.5165	NA	6.97608e-05
Finland	0.0105263	0.000110803	0.000943365	8.89938e-07	0.000966396	9.3392e-07	0.000920335	8.47016e-07	53.2605	2.51194	100.365	0.16091	0.0718881	0.16091	1.78294e-05	7.96545e-06	1.78294e-05	2.07415	2.44647	0.0349158	0.0683284	0.0109016	0.0683284	7.57101e-06	1.20793e-06	7.57101e-06	341.952	299.194	360.787	0.182451	0.102242	0.182451	2.02162e-05	1.13288e-05	2.02162e-05	53.2605	2.51194	100.365	0.150162	0.059916	0.150162	1.66384e-05	6.63889e-06	1.66384e-05	2.07415	2.44647	0.0349158	0.0601531	0.00844977
France	0.0105263	0.000110803	0.0106812	0.000114088	0.0110752	0.000122661	0.0102871	0.000105825	196.441	12.5961	127.587	0.033693	0.0486855	0.033693	3.7333e-06	5.39451e-06	3.7333e-06	24.2445	2.69176	10.869	0.00814277	0.0149593	0.00814277	9.02246e-07	1.65754e-06	9.02246e-07	462.34	506.504	440.984	0.0513768	0.0676567	0.0513768	5.69272e-06	7.49658e-06	5.69272e-06	196.441	12.5961	127.587	0.0312561	0.0414395	0.0312561	3.46328e-06	4.59164e-06	3.46328e-06	24.2445	2.69176	10.869	0.00716809	0.011886
Georgia	0.0105263	0.000110803	0.000703485	4.94891e-07	0.000751991	5.6549e-07	0.000654979	4.28998e-07	210.311	116.185	138.812	0.0479543	0.22572	0.0479543	5.31349e-06	2.50105e-05	5.31349e-06	28.0676	6.14936	13.475	0	0.167278	0	0	1.8535e-05	0	484.185	754.08	462.325	0.0630022	0.229211	0.0630022	6.98085e-06	2.53973e-05	6.98085e-06	210.311	116.185	138.812	0.0422899	0.215769	0.0422899	4.68586e-06	2.39079e-05	4.68586e-06	28.0676	6.14936	13.475	0	0.159223
Germany	0.0105263	0.000110803	0.0144976	0.000210182	0.0148614	0.00022086	0.0141339	0.000199768	70.8432	24.5577	32.4509	0.0713101	0.0538039	0.0713101	7.90139e-06	5.96165e-06	7.90139e-06	9.07402	0.236794	1.91895	0.0330126	0.01193	0.0330126	3.6579e-06	1.32188e-06	3.6579e-06	145.587	547.573	133.714	0.0904316	0.0764624	0.0904316	1.00201e-05	8.47229e-06	1.00201e-05	70.8432	24.5577	32.4509	0.0666672	0.045302	0.0666672	7.38695e-06	5.01961e-06	7.38695e-06	9.07402	0.236794	1.91895	0.0296501	0.00971851
Ghana	0.0105263	0.000110803	0.00331102	1.09628e-05	0.00339386	1.15183e-05	0.00322817	1.04211e-05	NA	188.292	138.429	NA	0.0776257	0.0776257	NA	8.60118e-06	8.60118e-06	NA	9.289	9.26618	NA	0.000104816	0.000104816	NA	1.16139e-08	1.16139e-08	NA	1079.79	511.351	NA	0.129059	0.129059	NA	1.43001e-05	1.43001e-05	NA	188.292	138.429	NA	0.0547758	0.0547758	NA	6.06934e-06	6.06934e-06	NA	9.289	9.26618	NA	0.00010219
Greece	0.0105263	0.000110803	0.00195321	3.81505e-06	0.00201158	4.04644e-06	0.00189485	3.59046e-06	NA	67.4965	39.1784	NA	0.0522765	0.0522765	NA	5.79241e-06	5.79241e-06	NA	0.00223792	0.00189745	NA	0.0128895	0.0128895	NA	1.42819e-06	1.42819e-06	NA	712.322	270.347	NA	0.0693111	0.0693111	NA	7.6799e-06	7.6799e-06	NA	67.4965	39.1784	NA	0.0441276	0.0441276	NA	4.88948e-06	4.88948e-06	NA	0.00223792	0.00189745	NA	0.0102371
Hungary	0.0105263	0.000110803	0.00175451	3.0783e-06	0.00186287	3.47028e-06	0.00164615	2.7098e-06	77.7165	25137	133.079	0.138362	0.152549	0.138362	1.53309e-05	1.6903e-05	1.53309e-05	11.3851	273.045	25.0123	0.101031	0.117189	0.101031	1.11946e-05	1.29849e-05	1.11946e-05	319.099	335168	337.302	0.150816	0.1708	0.150816	1.67109e-05	1.89252e-05	1.67109e-05	77.7165	25137	133.079	0.101345	0.121389	0.101345	1.12293e-05	1.34503e-05	1.12293e-05	11.3851	273.045	25.0123	0.0555203	0.067582
India	0.0105263	0.000110803	0.186496	0.0347806	0.180983	0.0327547	0.192008	0.0368672	NA	169.965	122.782	NA	0.0660462	0.0660462	NA	7.31813e-06	7.31813e-06	NA	9.56983	9.54666	NA	0.00514745	0.00514745	NA	5.70354e-07	5.70354e-07	NA	985.161	446.906	NA	0.100968	0.100968	NA	1.11876e-05	1.11876e-05	NA	169.965	122.782	NA	0.0497097	0.0497097	NA	5.508e-06	5.508e-06	NA	9.56983	9.54666	NA	0.0046493
Indonesia	0.0105263	0.000110803	0.0373784	0.00139714	0.0373879	0.00139785	0.0373689	0.00139643	NA	206.07	153.729	NA	1.70141e-08	1.70141e-08	NA	1.88522e-12	1.88522e-12	NA	10.2925	10.2685	NA	1.64278e-08	1.64278e-08	NA	1.82026e-12	1.82026e-12	NA	1126.03	543.324	NA	8.13427e-09	8.13427e-09	NA	9.01304e-13	9.01304e-13	NA	206.07	153.729	NA	2.41916e-08	2.41916e-08	NA	2.6805e-12	2.6805e-12	NA	10.2925	10.2685	NA	1.85891e-08
Iraq	0.0105263	0.000110803	0.00352811	1.24476e-05	0.00353345	1.24853e-05	0.00352277	1.24099e-05	NA	209.324	156.542	NA	0.00756564	0.00756564	NA	8.38298e-07	8.38298e-07	NA	10.5464	10.5221	NA	1.83571e-08	1.83571e-08	NA	2.03402e-12	2.03402e-12	NA	1138.4	551.921	NA	0.00980071	0.00980071	NA	1.08595e-06	1.08595e-06	NA	209.324	156.542	NA	0.00775748	0.00775748	NA	8.59555e-07	8.59555e-07	NA	10.5464	10.5221	NA	1.96053e-08
Ireland	0.0105263	0.000110803	0.000758743	5.75691e-07	0.000767483	5.8903e-07	0.000750004	5.62505e-07	154.395	0.291271	94.1926	0.0763889	0.0552153	0.0763889	8.46414e-06	6.11804e-06	8.46414e-06	22.6401	15.8384	9.80387	0.0222107	0.0147572	0.0222107	2.46102e-06	1.63515e-06	2.46102e-06	343.684	325.377	325.307	0.0956633	0.0744897	0.0956633	1.05998e-05	8.25371e-06	1.05998e-05	154.395	0.291271	94.1926	0.0531099	0.0465116	0.0531099	5.88476e-06	5.15364e-06	5.88476e-06	22.6401	15.8384	9.80387	0.0109877	0.011024
Islamic Republic of Iran	0.0105263	0.000110803	0.0122183	0.000149286	0.0121635	0.000147951	0.012273	0.000150627	NA	207.627	155.075	NA	0.0126466	0.0126466	NA	1.40128e-06	1.40128e-06	NA	10.3838	10.3597	NA	7.15677e-11	7.15677e-11	NA	7.92994e-15	7.92994e-15	NA	1135.99	550.243	NA	0.019053	0.019053	NA	2.11114e-06	2.11114e-06	NA	207.627	155.075	NA	0.0109972	0.0109972	NA	1.21853e-06	1.21853e-06	NA	10.3838	10.3597	NA	8.37624e-11
Israel	0.0105263	0.000110803	0.0011704	1.36985e-06	0.00119803	1.43528e-06	0.00114278	1.30594e-06	249.552	149.899	171.006	0.00892785	0.0390703	0.00892785	9.89235e-07	4.32912e-06	9.89235e-07	28.0676	6.42162	13.475	0	0.0245335	0	0	2.71839e-06	0	615.233	854.628	590.559	0.0169441	0.0454045	0.0169441	1.87746e-06	5.03097e-06	1.87746e-06	249.552	149.899	171.006	0.00840276	0.035128	0.00840276	9.31054e-07	3.89229e-06	9.31054e-07	28.0676	6.42162	13.475	0	0.0204744
Italy	0.0105263	0.000110803	0.0106414	0.00011324	0.0110404	0.000121889	0.0102425	0.000104908	244.713	162.487	167.005	0.00476847	0.0386199	0.00476847	5.28363e-07	4.27922e-06	5.28363e-07	27.6714	4.50661	13.201	0.000671591	0.00848917	0.000671591	7.44146e-08	9.40628e-07	7.44146e-08	601.195	1054.77	576.808	0.00770666	0.0516048	0.00770666	8.53924e-07	5.71798e-06	8.53924e-07	244.713	162.487	167.005	0.00328499	0.0329174	0.00328499	3.63988e-07	3.64736e-06	3.63988e-07	27.6714	4.50661	13.201	0.000378931	0.0075492
Jamaica	0.0105263	0.000110803	0.00041949	1.75972e-07	0.000425827	1.81329e-07	0.000413152	1.70695e-07	239.644	144.115	162.822	0.0161247	0.0161201	0.0161247	1.78667e-06	1.78616e-06	1.78667e-06	28.0676	4.36431	13.475	0	7.81108e-09	0	0	8.65494e-13	0	583.887	915.798	559.857	0.0256233	0.0256213	0.0256233	2.83914e-06	2.83893e-06	2.83914e-06	239.644	144.115	162.822	0.0153809	0.0153757	0.0153809	1.70425e-06	1.70368e-06	1.70425e-06	28.0676	4.36431	13.475	0	8.03515e-09
Japan	0.0105263	0.000110803	0.0228532	0.000522268	0.0236421	0.000558949	0.0220643	0.000486831	245.141	137.157	167.358	0.00910433	0.025053	0.00910433	1.00879e-06	2.77595e-06	1.00879e-06	28.0676	4.32026	13.475	0	3.87425e-09	0	0	4.2928e-13	0	600.705	942.939	576.327	0.0158545	0.0452063	0.0158545	1.75673e-06	5.009e-06	1.75673e-06	245.141	137.157	167.358	0.00791805	0.0199598	0.00791805	8.77346e-07	2.21161e-06	8.77346e-07	28.0676	4.32026	13.475	0	3.77223e-09
Kazakhstan	0.0105263	0.000110803	0.00262961	6.91484e-06	0.0027774	7.71397e-06	0.00248181	6.1594e-06	NA	64.2627	36.7241	NA	0.234978	0.234978	NA	2.60363e-05	2.60363e-05	NA	1.28672	1.27823	NA	0.208058	0.208058	NA	2.30535e-05	2.30535e-05	NA	607.544	207.397	NA	0.242493	0.242493	NA	2.6869e-05	2.6869e-05	NA	64.2627	36.7241	NA	0.225481	0.225481	NA	2.4984e-05	2.4984e-05	NA	1.28672	1.27823	NA	0.196286
Kenya	0.0105263	0.000110803	0.0052417	2.74754e-05	0.00527015	2.77745e-05	0.00521324	2.71779e-05	NA	189.264	139.263	NA	0.0418228	0.0418228	NA	4.6341e-06	4.6341e-06	NA	9.71668	9.69334	NA	0.00782506	0.00782506	NA	8.67043e-07	8.67043e-07	NA	1076.76	509.262	NA	0.0577898	0.0577898	NA	6.40331e-06	6.40331e-06	NA	189.264	139.263	NA	0.0349074	0.0349074	NA	3.86786e-06	3.86786e-06	NA	9.71668	9.69334	NA	0.00732498
Kyrgyzstan	0.0105263	0.000110803	0.000823446	6.78063e-07	0.000844861	7.1379e-07	0.000802031	6.43253e-07	3188.19	119.776	3502.79	0.158658	0.249996	0.158658	1.75798e-05	2.77004e-05	1.75798e-05	407.931	4.60381	476.303	0.208912	0.249222	0.208912	2.31481e-05	2.76147e-05	2.31481e-05	9355.12	773.093	9452.57	0.14237	0.248795	0.14237	1.57751e-05	2.75673e-05	1.57751e-05	3188.19	119.776	3502.79	0.1875	0.24915	0.1875	2.07756e-05	2.76066e-05	2.07756e-05	407.931	4.60381	476.303	0.224964	0.246492
Latvia	0.0105263	0.000110803	0.000361912	1.3098e-07	0.000399234	1.59388e-07	0.00032459	1.05359e-07	23187.9	7.9651	24023.8	0.2365	0.244738	0.2365	2.6205e-05	2.71178e-05	2.6205e-05	3733.93	0.274792	3935.43	0.194008	0.237805	0.194008	2.14968e-05	2.63496e-05	2.14968e-05	72012.1	0.10008	72282	0.246372	0.23176	0.246372	2.72989e-05	2.56798e-05	2.72989e-05	23187.9	7.9651	24023.8	0.235798	0.245909	0.235798	2.61272e-05	2.72475e-05	2.61272e-05	3733.93	0.274792	3935.43	0.192478	0.237402
Lithuania	0.0105263	0.000110803	0.000526154	2.76838e-07	0.000576855	3.32762e-07	0.000475452	2.26055e-07	565.647	1676.36	702.442	0.165888	0.211046	0.165888	1.83809e-05	2.33846e-05	1.83809e-05	241.071	39.5162	294.243	0.162517	0.180213	0.162517	1.80075e-05	1.99682e-05	1.80075e-05	1410.93	2813.44	1448.93	0.16728	0.218531	0.16728	1.85352e-05	2.4214e-05	1.85352e-05	565.647	1676.36	702.442	0.163389	0.209327	0.163389	1.81041e-05	2.31942e-05	1.81041e-05	241.071	39.5162	294.243	0.157551	0.175907
Luxembourg	0.0105263	0.000110803	9.35329e-05	8.74841e-09	9.40299e-05	8.84163e-09	9.30359e-05	8.65568e-09	255.174	22.894	175.666	0	0.0466164	0	0	5.16525e-06	0	28.0676	0.905275	13.475	0	0.0147331	0	0	1.63248e-06	0	633.346	559.035	608.308	0	0.0626365	0	0	6.94033e-06	0	255.174	22.894	175.666	0	0.0399109	0	0	4.42226e-06	0	28.0676	0.905275	13.475	0	0.0118592
Malaysia	0.0105263	0.000110803	0.00453929	2.06051e-05	0.00456505	2.08397e-05	0.00451353	2.03719e-05	NA	191.562	141.235	NA	2.78582e-08	2.78582e-08	NA	3.08678e-12	3.08678e-12	NA	9.51558	9.49247	NA	1.30157e-08	1.30157e-08	NA	1.44219e-12	1.44219e-12	NA	1056.46	495.336	NA	1.57127e-08	1.57127e-08	NA	1.74102e-12	1.74102e-12	NA	191.562	141.235	NA	3.58423e-08	3.58423e-08	NA	3.97145e-12	3.97145e-12	NA	9.51558	9.49247	NA	1.37143e-08
Malta	0.0105263	0.000110803	7.307e-05	5.33922e-09	7.34013e-05	5.38776e-09	7.27387e-05	5.29091e-09	172.652	118.185	108.565	0.0826446	0.0467345	0.0826446	9.1573e-06	5.17834e-06	9.1573e-06	28.0676	2.06936	13.475	0	0.00677971	0	0	7.51215e-07	0	379.143	918.656	359.828	0.122449	0.0635676	0.122449	1.35678e-05	7.0435e-06	1.35678e-05	172.652	118.185	108.565	0.0710059	0.0390535	0.0710059	7.86769e-06	4.32726e-06	7.86769e-06	28.0676	2.06936	13.475	0	0.00580697
Mexico	0.0105263	0.000110803	0.0183085	0.0003352	0.0185897	0.000345576	0.0180273	0.000324982	246.574	147.572	168.543	0.0243256	0.0163974	0.0243256	2.69536e-06	1.81689e-06	2.69536e-06	28.0676	7.8466	13.475	0	4.03616e-09	0	0	4.4722e-13	0	605.893	913.076	581.409	0.0429239	0.033299	0.0429239	4.75611e-06	3.68964e-06	4.75611e-06	246.574	147.572	168.543	0.0198266	0.0145689	0.0198266	2.19685e-06	1.61428e-06	2.19685e-06	28.0676	7.8466	13.475	0	5.87058e-09
Montenegro	0.0105263	0.000110803	0.00010306	1.06214e-08	0.000105794	1.11924e-08	0.000100326	1.00654e-08	NA	48.6467	25.1839	NA	0.0943683	0.0943683	NA	1.04563e-05	1.04563e-05	NA	1.42754	1.4186	NA	0.0630555	0.0630555	NA	6.98676e-06	6.98676e-06	NA	579.862	191.357	NA	0.113758	0.113758	NA	1.26048e-05	1.26048e-05	NA	48.6467	25.1839	NA	0.0703001	0.0703001	NA	7.78948e-06	7.78948e-06	NA	1.42754	1.4186	NA	0.0395773
Morocco	0.0105263	0.000110803	0.00494246	2.44279e-05	0.00508615	2.58689e-05	0.00479876	2.30281e-05	253.837	207.002	174.557	0.0175383	0.0108238	0.0175383	1.9433e-06	1.19931e-06	1.9433e-06	28.0676	10.5262	13.475	0	1.02337e-08	0	0	1.13392e-12	0	629.008	1131.38	604.057	0.0249836	0.0174188	0.0249836	2.76826e-06	1.93006e-06	2.76826e-06	253.837	207.002	174.557	0.0163889	0.00986794	0.0163889	1.81594e-06	1.0934e-06	1.81594e-06	28.0676	10.5262	13.475	0	1.1022e-08
Mozambique	0.0105263	0.000110803	0.00299202	8.95217e-06	0.00313836	9.84932e-06	0.00284567	8.09785e-06	NA	186.109	136.559	NA	0.0428222	0.0428222	NA	4.74484e-06	4.74484e-06	NA	9.08546	9.06288	NA	0.00485839	0.00485839	NA	5.38326e-07	5.38326e-07	NA	1031.31	478.164	NA	0.053389	0.053389	NA	5.91567e-06	5.91567e-06	NA	186.109	136.559	NA	0.0363543	0.0363543	NA	4.02817e-06	4.02817e-06	NA	9.08546	9.06288	NA	0.0043891
Nepal	0.0105263	0.000110803	0.00378489	1.43254e-05	0.00400112	1.60089e-05	0.00356867	1.27354e-05	NA	194.388	143.663	NA	0.065006	0.065006	NA	7.20288e-06	7.20288e-06	NA	9.9204	9.89681	NA	0.00954455	0.00954455	NA	1.05757e-06	1.05757e-06	NA	1080.38	511.753	NA	0.114638	0.114638	NA	1.27023e-05	1.27023e-05	NA	194.388	143.663	NA	0.0482936	0.0482936	NA	5.35109e-06	5.35109e-06	NA	9.9204	9.89681	NA	0.00867607
Netherlands	0.0105263	0.000110803	0.00289414	8.37602e-06	0.00293754	8.62917e-06	0.00285073	8.12664e-06	215.68	149.434	143.179	0.0384	0.0379067	0.0384	4.25485e-06	4.20019e-06	4.25485e-06	26.5933	3.41841	12.4597	0.00540525	0.0116593	0.00540525	5.98919e-07	1.29189e-06	5.98919e-07	515.115	1031.15	492.56	0.0598253	0.0520283	0.0598253	6.62884e-06	5.76491e-06	6.62884e-06	215.68	149.434	143.179	0.0328687	0.0327035	0.0328687	3.64196e-06	3.62366e-06	3.64196e-06	26.5933	3.41841	12.4597	0.00418403	0.0103765
New Zealand	0.0105263	0.000110803	0.000725108	5.25781e-07	0.000747351	5.58534e-07	0.000702864	4.94018e-07	136.649	85.7148	80.4504	0.0730663	0.057102	0.0730663	8.09599e-06	6.32709e-06	8.09599e-06	6.38357	0.00534507	0.809145	0.0752486	0.0491861	0.0752486	8.33779e-06	5.44998e-06	8.33779e-06	371.445	872.555	352.33	0.0720215	0.0611476	0.0720215	7.98022e-06	6.77536e-06	7.98022e-06	136.649	85.7148	80.4504	0.0669148	0.051587	0.0669148	7.41438e-06	5.71601e-06	7.41438e-06	6.38357	0.00534507	0.809145	0.0672128	0.0431979
Nigeria	0.0105263	0.000110803	0.0200884	0.000403544	0.019827	0.000393109	0.0203498	0.000414116	NA	133.211	91.8787	NA	0.0530073	0.0530073	NA	5.87338e-06	5.87338e-06	NA	5.64788	5.63008	NA	0.00211385	0.00211385	NA	2.34222e-07	2.34222e-07	NA	943.907	419.264	NA	0.074152	0.074152	NA	8.21629e-06	8.21629e-06	NA	133.211	91.8787	NA	0.042324	0.042324	NA	4.68964e-06	4.68964e-06	NA	5.64788	5.63008	NA	0.00194878
Norway	0.0105263	0.000110803	0.000860105	7.39781e-07	0.000860187	7.39922e-07	0.000860023	7.39639e-07	204.163	14.4541	133.825	0.0590861	0.0493012	0.0590861	6.54694e-06	5.46273e-06	6.54694e-06	28.0676	7.82559	13.475	0	0.0271125	0	0	3.00415e-06	0	475.014	403.978	453.364	0.0877701	0.0577155	0.0877701	9.72521e-06	6.39507e-06	9.72521e-06	204.163	14.4541	133.825	0.0524691	0.0432352	0.0524691	5.81375e-06	4.7906e-06	5.81375e-06	28.0676	7.82559	13.475	0	0.0196678
Pakistan	0.0105263	0.000110803	0.024249	0.000588012	0.0237117	0.000562244	0.0247862	0.000614358	NA	210.045	157.165	NA	0.0313866	0.0313866	NA	3.47774e-06	3.47774e-06	NA	10.5825	10.5581	NA	0.0241583	0.0241583	NA	2.67682e-06	2.67682e-06	NA	1141.67	554.199	NA	0.0399524	0.0399524	NA	4.42685e-06	4.42685e-06	NA	210.045	157.165	NA	0.0282657	0.0282657	NA	3.13193e-06	3.13193e-06	NA	10.5825	10.5581	NA	0.022531
Peru	0.0105263	0.000110803	0.00453042	2.05247e-05	0.0045754	2.09343e-05	0.00448544	2.01192e-05	255.174	19.6646	175.666	0	7.93721e-08	0	0	8.7947e-12	0	28.0676	0.0127034	13.475	0	7.81108e-09	0	0	8.65494e-13	0	633.346	329.295	608.308	0	7.84275e-08	0	0	8.69002e-12	0	255.174	19.6646	175.666	0	7.84275e-08	0	0	8.69002e-12	0	28.0676	0.0127034	13.475	0	8.03515e-09
Philippines	0.0105263	0.000110803	0.0136332	0.000185864	0.0136389	0.000186019	0.0136275	0.000185708	NA	131.125	90.1478	NA	3.83871e-08	3.83871e-08	NA	4.25342e-12	4.25342e-12	NA	6.91313	6.89344	NA	1.0499e-08	1.0499e-08	NA	1.16332e-12	1.16332e-12	NA	816.097	335.633	NA	2.16575e-08	2.16575e-08	NA	2.39972e-12	2.39972e-12	NA	131.125	90.1478	NA	4.9266e-08	4.9266e-08	NA	5.45884e-12	5.45884e-12	NA	6.91313	6.89344	NA	1.01368e-08
Poland	0.0105263	0.000110803	0.0067987	4.62223e-05	0.00708969	5.02637e-05	0.00650771	4.23503e-05	1.36598	90.8657	2.40723	0.12129	0.130668	0.12129	1.34393e-05	1.44784e-05	1.34393e-05	4.84554	0.583399	0.329717	0.0435307	0.0338301	0.0435307	4.82334e-06	3.74848e-06	4.82334e-06	5.73603	25.3715	8.39528	0.153897	0.168473	0.153897	1.70523e-05	1.86674e-05	1.70523e-05	1.36598	90.8657	2.40723	0.0601753	0.0955945	0.0601753	6.66762e-06	1.05922e-05	6.66762e-06	4.84554	0.583399	0.329717	0.0137208	0.0189728
Portugal	0.0105263	0.000110803	0.00185144	3.42782e-06	0.0019646	3.85967e-06	0.00173827	3.02159e-06	207.592	14.8801	136.604	0.0417116	0.0584231	0.0417116	4.62178e-06	6.47348e-06	4.62178e-06	28.0676	1.55719	13.475	0	0.00536807	0	0	5.948e-07	0	476.556	484.732	454.871	0.0642093	0.0825825	0.0642093	7.1146e-06	9.15041e-06	7.1146e-06	207.592	14.8801	136.604	0.0399306	0.0472819	0.0399306	4.42444e-06	5.23899e-06	4.42444e-06	28.0676	1.55719	13.475	0	0.00415451
Qatar	0.0105263	0.000110803	0.000361208	1.30471e-07	0.00016362	2.67716e-08	0.000558795	3.12252e-07	NA	204.881	152.703	NA	0.0140708	0.0140708	NA	1.5591e-06	1.5591e-06	NA	10.3409	10.3168	NA	5.97312e-10	5.97312e-10	NA	6.61842e-14	6.61842e-14	NA	1136.13	550.343	NA	0.0219058	0.0219058	NA	2.42723e-06	2.42723e-06	NA	204.881	152.703	NA	0.0118416	0.0118416	NA	1.31209e-06	1.31209e-06	NA	10.3409	10.3168	NA	6.74373e-10
Republic of Korea	0.0105263	0.000110803	0.00878174	7.71189e-05	0.00889515	7.91237e-05	0.00866833	7.51399e-05	NA	6.349	0.317375	NA	0.0509946	0.0509946	NA	5.65037e-06	5.65037e-06	NA	2.11837	2.10748	NA	2.22325e-09	2.22325e-09	NA	2.46344e-13	2.46344e-13	NA	275.098	40.1821	NA	0.107218	0.107218	NA	1.18801e-05	1.18801e-05	NA	6.349	0.317375	NA	0.0366728	0.0366728	NA	4.06347e-06	4.06347e-06	NA	2.11837	2.10748	NA	1.80765e-09
Republic of Moldova	0.0105263	0.000110803	0.000708622	5.02145e-07	0.000745032	5.55072e-07	0.000672211	4.51868e-07	364.779	159.442	476.089	0.247454	0.197132	0.247454	2.74187e-05	2.18429e-05	2.74187e-05	129.544	17.9804	169.229	0.248521	0.147977	0.248521	2.75369e-05	1.63963e-05	2.75369e-05	917.686	125.017	948.381	0.242215	0.207218	0.242215	2.68382e-05	2.29604e-05	2.68382e-05	364.779	159.442	476.089	0.247934	0.194706	0.247934	2.74719e-05	2.1574e-05	2.74719e-05	129.544	17.9804	169.229	0.248521	0.148663
Romania	0.0105263	0.000110803	0.00348876	1.21715e-05	0.00362831	1.31646e-05	0.00334921	1.12172e-05	106.8	63.501	57.9747	0.0271063	0.0918668	0.0271063	3.00346e-06	1.01791e-05	3.00346e-06	13.6868	1.39843	4.29533	0.0095359	0.0432011	0.0095359	1.05661e-06	4.78683e-06	1.05661e-06	229.471	803.102	214.501	0.0397545	0.127489	0.0397545	4.40493e-06	1.41262e-05	4.40493e-06	106.8	63.501	57.9747	0.0135264	0.0661463	0.0135264	1.49877e-06	7.32923e-06	1.49877e-06	13.6868	1.39843	4.29533	0.00437765	0.027187
Russian Federation	0.0105263	0.000110803	0.0247347	0.000611803	0.0269667	0.000727203	0.0225026	0.000506367	21952.1	43625.6	22765.6	NA	0.22465	0.22465	NA	2.48919e-05	2.48919e-05	4799.52	557.566	5027.6	NA	0.249565	0.249565	NA	2.76527e-05	2.76527e-05	60662.4	557828	60910.2	NA	0.215034	0.215034	NA	2.38265e-05	2.38265e-05	21952.1	43625.6	22765.6	NA	0.229079	0.229079	NA	2.53827e-05	2.53827e-05	4799.52	557.566	5027.6	NA	0.246191
Saudi Arabia	0.0105263	0.000110803	0.00429514	1.84482e-05	0.00354687	1.25803e-05	0.00504341	2.5436e-05	NA	210.081	157.196	NA	0.00634996	0.00634996	NA	7.03597e-07	7.03597e-07	NA	10.5415	10.5171	NA	1.63392e-08	1.63392e-08	NA	1.81043e-12	1.81043e-12	NA	1143.46	555.446	NA	0.00663068	0.00663068	NA	7.34701e-07	7.34701e-07	NA	210.081	157.196	NA	0.00689924	0.00689924	NA	7.64458e-07	7.64458e-07	NA	10.5415	10.5171	NA	1.74821e-08
Serbia	0.0105263	0.000110803	0.00154168	2.37677e-06	0.00159254	2.5362e-06	0.00149081	2.22252e-06	NA	23.618	8.43016	NA	0.100668	0.100668	NA	1.11544e-05	1.11544e-05	NA	0.581881	0.576179	NA	0.0561762	0.0561762	NA	6.22451e-06	6.22451e-06	NA	486.973	139.72	NA	0.12544	0.12544	NA	1.38992e-05	1.38992e-05	NA	23.618	8.43016	NA	0.0743448	0.0743448	NA	8.23765e-06	8.23765e-06	NA	0.581881	0.576179	NA	0.0347691
Singapore	0.0105263	0.000110803	0.00093595	8.76003e-07	0.000954632	9.11321e-07	0.000917269	8.41383e-07	234.406	199.169	158.509	0.0340484	0.0190001	0.0340484	3.77268e-06	2.10527e-06	3.77268e-06	28.0676	9.54739	13.475	0	1.20051e-08	0	0	1.33021e-12	0	566.992	1110.43	543.316	0.0574761	0.0306646	0.0574761	6.36854e-06	3.39775e-06	6.36854e-06	234.406	199.169	158.509	0.0275009	0.0159918	0.0275009	3.04719e-06	1.77194e-06	3.04719e-06	28.0676	9.54739	13.475	0	1.26214e-08
Slovakia	0.0105263	0.000110803	0.000952023	9.06347e-07	0.000990255	9.80605e-07	0.00091379	8.35012e-07	18.132	202.522	48.6987	0.186163	0.126082	0.186163	2.06275e-05	1.39703e-05	2.06275e-05	1.24286	0.43927	0.262363	0.109375	0.062204	0.109375	1.21191e-05	6.89241e-06	1.21191e-05	155.209	1525.78	167.981	0.201778	0.157987	0.201778	2.23577e-05	1.75055e-05	2.23577e-05	18.132	202.522	48.6987	0.178755	0.0961765	0.178755	1.98067e-05	1.06567e-05	1.98067e-05	1.24286	0.43927	0.262363	0.0950656	0.0385963
Slovenia	0.0105263	0.000110803	0.000365971	1.33935e-07	0.000371563	1.38059e-07	0.000360379	1.29873e-07	323.341	524.995	428.571	0.111363	0.14406	0.111363	1.23393e-05	1.59624e-05	1.23393e-05	65.2871	21.0468	94.2276	0.0415879	0.0707635	0.0415879	4.60808e-06	7.84083e-06	4.60808e-06	900.363	1414.77	930.769	0.186205	0.161722	0.186205	2.06321e-05	1.79193e-05	2.06321e-05	323.341	524.995	428.571	NA	0.112205	0.112205	NA	1.24327e-05	1.24327e-05	65.2871	21.0468	94.2276	NA	0.0410535
South Africa	0.0105263	0.000110803	0.00774509	5.99864e-05	0.00800431	6.40689e-05	0.00748587	5.60382e-05	NA	43.8128	21.7414	NA	0.0689784	0.0689784	NA	7.64304e-06	7.64304e-06	NA	3.89506	3.88028	NA	0.00396282	0.00396282	NA	4.39094e-07	4.39094e-07	NA	431.355	110.711	NA	0.101301	0.101301	NA	1.12245e-05	1.12245e-05	NA	43.8128	21.7414	NA	0.0544625	0.0544625	NA	6.03463e-06	6.03463e-06	NA	3.89506	3.88028	NA	0.00333895
Spain	0.0105263	0.000110803	0.00817572	6.68424e-05	0.0083685	7.00317e-05	0.00798294	6.37274e-05	233.79	134.148	158.003	0.00842636	0.0427381	0.00842636	9.33668e-07	4.73552e-06	9.33668e-07	25.5065	3.50066	11.7193	0.00429545	0.00636949	0.00429545	4.7595e-07	7.05761e-07	4.7595e-07	577.191	989.489	553.3	0.010783	0.0638369	0.010783	1.1948e-06	7.07335e-06	1.1948e-06	233.79	134.148	158.003	0.00708625	0.0355384	0.00708625	7.8518e-07	3.93778e-06	7.8518e-07	25.5065	3.50066	11.7193	0.00320304	0.0058357
Sweden	0.0105263	0.000110803	0.00165414	2.73618e-06	0.00166744	2.78034e-06	0.00164085	2.69237e-06	155.459	1.6079	95.0241	0.0785126	0.0577055	0.0785126	8.69945e-06	6.39396e-06	8.69945e-06	12.666	70.8803	3.73215	0.0616768	0.0239367	0.0616768	6.83399e-06	2.65227e-06	6.83399e-06	394.616	270.699	374.906	0.086343	0.0707904	0.086343	9.56709e-06	7.84381e-06	9.56709e-06	155.459	1.6079	95.0241	0.0648004	0.049103	0.0648004	7.1801e-06	5.44078e-06	7.1801e-06	12.666	70.8803	3.73215	0.0495099	0.0161032
Switzerland	0.0105263	0.000110803	0.00142996	2.04479e-06	0.00145684	2.12239e-06	0.00140308	1.96863e-06	186.507	0.0187763	119.606	0.0551732	0.052168	0.0551732	6.11337e-06	5.78038e-06	6.11337e-06	19.757	0.485326	7.9402	0.0329287	0.016623	0.0329287	3.64861e-06	1.84188e-06	3.64861e-06	454.9	140.069	433.719	0.0653324	0.0667369	0.0653324	7.23904e-06	7.39467e-06	7.23904e-06	186.507	0.0187763	119.606	0.0524691	0.0450205	0.0524691	5.81375e-06	4.98842e-06	5.81375e-06	19.757	0.485326	7.9402	0.0299713	0.0131556
Tajikistan	0.0105263	0.000110803	0.00109178	1.19199e-06	0.00109232	1.19317e-06	0.00109125	1.19082e-06	NA	197.388	146.243	NA	0.231831	0.231831	NA	2.56876e-05	2.56876e-05	NA	9.34113	9.31824	NA	0.0664647	0.0664647	NA	7.36451e-06	7.36451e-06	NA	1108.5	531.162	NA	0.239254	0.239254	NA	2.65102e-05	2.65102e-05	NA	197.388	146.243	NA	0.217977	0.217977	NA	2.41526e-05	2.41526e-05	NA	9.34113	9.31824	NA	0.0635181
Thailand	0.0105263	0.000110803	0.0107272	0.000115072	0.0109602	0.000120127	0.0104941	0.000110126	255.174	100.111	175.666	0	7.93721e-08	0	0	8.7947e-12	0	28.0676	8.71277	13.475	0	7.81108e-09	0	0	8.65494e-13	0	633.346	594.697	608.308	0	7.84275e-08	0	0	8.69002e-12	0	255.174	100.111	175.666	0	7.84275e-08	0	0	8.69002e-12	0	28.0676	8.71277	13.475	0	8.03515e-09
The former Yugoslav Republic of Macedoni	0.0105263	0.000110803	0.000349609	1.22227e-07	0.000352923	1.24555e-07	0.000346296	1.19921e-07	NA	131.946	90.8287	NA	0.076725	0.076725	NA	8.50139e-06	8.50139e-06	NA	5.30507	5.28782	NA	0.0898388	0.0898388	NA	9.95444e-06	9.95444e-06	NA	813.788	334.152	NA	0.0787422	0.0787422	NA	8.7249e-06	8.7249e-06	NA	131.946	90.8287	NA	0.059422	0.059422	NA	6.58416e-06	6.58416e-06	NA	5.30507	5.28782	NA	0.0592265
Turkey	0.0105263	0.000110803	0.0116467	0.000135646	0.0120002	0.000144005	0.0112932	0.000127537	254.039	186.717	174.724	0.00373827	0.0105195	0.00373827	4.14212e-07	1.1656e-06	4.14212e-07	28.0676	9.08038	13.475	0	5.46913e-09	0	0	6.05998e-13	0	629.659	1038.17	604.695	0.00581375	0.0132948	0.00581375	6.44183e-07	1.47311e-06	6.44183e-07	254.039	186.717	174.724	0.00346017	0.0100736	0.00346017	3.83398e-07	1.11619e-06	3.83398e-07	28.0676	9.08038	13.475	0	5.17322e-09
Turkmenistan	0.0105263	0.000110803	0.000774898	6.00467e-07	0.000797059	6.35303e-07	0.000752737	5.66614e-07	NA	118.981	80.1288	NA	0.219936	0.219936	NA	2.43697e-05	2.43697e-05	NA	5.92027	5.90205	NA	0.241767	0.241767	NA	2.67886e-05	2.67886e-05	NA	746.237	291.392	NA	0.216419	0.216419	NA	2.398e-05	2.398e-05	NA	118.981	80.1288	NA	0.213263	0.213263	NA	2.36302e-05	2.36302e-05	NA	5.92027	5.90205	NA	0.234814
Uganda	0.0105263	0.000110803	0.00391935	1.53613e-05	0.00395373	1.5632e-05	0.00388497	1.5093e-05	NA	13.4641	2.9343	NA	0.0781855	0.0781855	NA	8.66322e-06	8.66322e-06	NA	0.772784	0.76621	NA	0.000791255	0.000791255	NA	8.76737e-08	8.76737e-08	NA	397.035	93.6752	NA	0.106775	0.106775	NA	1.1831e-05	1.1831e-05	NA	13.4641	2.9343	NA	0.0604319	0.0604319	NA	6.69606e-06	6.69606e-06	NA	0.772784	0.76621	NA	0.000665256
Ukraine	0.0105263	0.000110803	0.00799524	6.39239e-05	0.00873202	7.62482e-05	0.00725846	5.26852e-05	5251.11	10.7482	5652.76	NA	0.228129	0.228129	NA	2.52775e-05	2.52775e-05	NA	0.763	0.756468	NA	0.186745	0.186745	NA	2.0692e-05	2.0692e-05	NA	341.184	67.6347	NA	0.148565	0.148565	NA	1.64615e-05	1.64615e-05	5251.11	10.7482	5652.76	NA	0.22826	0.22826	NA	2.52919e-05	2.52919e-05	NA	0.763	0.756468	NA	0.18954
United Kingdom	0.0105263	0.000110803	0.0108891	0.000118573	0.0111488	0.000124296	0.0106295	0.000112985	187.985	529.405	120.791	0.069563	0.0626661	0.069563	7.70781e-06	6.94361e-06	7.70781e-06	22.1221	343.55	9.46401	0.0320289	0.0284862	0.0320289	3.54891e-06	3.15636e-06	3.54891e-06	447.426	75.5054	426.422	0.0849378	0.0787594	0.0849378	9.41139e-06	8.7268e-06	9.41139e-06	187.985	529.405	120.791	0.033164	0.0532936	0.033164	3.67468e-06	5.9051e-06	3.67468e-06	22.1221	343.55	9.46401	0.00862934	0.0185123
United Republic of Tanzania	0.0105263	0.000110803	0.00571827	3.26986e-05	0.00580591	3.37086e-05	0.00563062	3.17039e-05	NA	102.557	66.7598	NA	0.0531375	0.0531375	NA	5.88781e-06	5.88781e-06	NA	3.63047	3.6162	NA	0.00901414	0.00901414	NA	9.98797e-07	9.98797e-07	NA	702.181	264.113	NA	0.0698374	0.0698374	NA	7.73821e-06	7.73821e-06	NA	102.557	66.7598	NA	0.0445716	0.0445716	NA	4.93869e-06	4.93869e-06	NA	3.63047	3.6162	NA	0.00741669
United States of America	0.0105263	0.000110803	0.0530098	0.00281003	0.0539038	0.00290562	0.0521157	0.00271604	195.375	12.996	126.728	0.0216502	0.0381346	0.0216502	2.39891e-06	4.22545e-06	2.39891e-06	21.6446	8.59127	9.15263	0.0090931	0.0173679	0.0090931	1.00755e-06	1.92442e-06	1.00755e-06	474.04	451.738	452.413	0.0297198	0.0490091	0.0297198	3.29306e-06	5.43037e-06	3.29306e-06	195.375	12.996	126.728	0.0207968	0.0354266	0.0207968	2.30435e-06	3.92538e-06	2.30435e-06	21.6446	8.59127	9.15263	0.0086431	0.0153023
Uzbekistan	0.0105263	0.000110803	0.00364749	1.33042e-05	0.00376244	1.4156e-05	0.00353255	1.24789e-05	NA	146.369	102.859	NA	0.209744	0.209744	NA	2.32403e-05	2.32403e-05	NA	6.77927	6.75977	NA	0.249802	0.249802	NA	2.76789e-05	2.76789e-05	NA	834.681	347.588	NA	0.201468	0.201468	NA	2.23234e-05	2.23234e-05	NA	146.369	102.859	NA	0.205738	0.205738	NA	2.27965e-05	2.27965e-05	NA	6.77927	6.75977	NA	0.249554
Venezuela	0.0105263	0.000110803	0.00438693	1.92452e-05	0.00444235	1.97345e-05	0.00433151	1.8762e-05	247.688	73.6278	169.464	0.0110606	0.0196186	0.0110606	1.22555e-06	2.1738e-06	1.22555e-06	28.0676	0.0832156	13.475	0	5.43671e-09	0	0	6.02405e-13	0	609.507	728.903	584.95	0.0202343	0.0345353	0.0202343	2.24202e-06	3.82662e-06	2.24202e-06	247.688	73.6278	169.464	0.0108919	0.0172989	0.0108919	1.20686e-06	1.91677e-06	1.20686e-06	28.0676	0.0832156	13.475	0	5.16996e-09
Vietnam	0.0105263	0.000110803	0.0145183	0.00021078	0.0149122	0.000222375	0.0141243	0.000199496	NA	85.2462	52.9478	NA	8.53028e-08	8.53028e-08	NA	9.45183e-12	9.45183e-12	NA	9.28376	9.26094	NA	3.013e-08	3.013e-08	NA	3.33851e-12	3.33851e-12	NA	522.576	159.083	NA	1.74224e-07	1.74224e-07	NA	1.93046e-11	1.93046e-11	NA	85.2462	52.9478	NA	8.62865e-08	8.62865e-08	NA	9.56083e-12	9.56083e-12	NA	9.28376	9.26094	NA	3.08908e-08
Yemen	0.0105263	0.000110803	0.00311745	9.71847e-06	0.00310721	9.65477e-06	0.00312768	9.78238e-06	NA	209.943	157.078	NA	0.00692873	0.00692873	NA	7.67726e-07	7.67726e-07	NA	10.5568	10.5325	NA	1.89245e-08	1.89245e-08	NA	2.09689e-12	2.09689e-12	NA	1141.52	554.096	NA	0.00817618	0.00817618	NA	9.05948e-07	9.05948e-07	NA	209.943	157.078	NA	0.00731299	0.00731299	NA	8.10304e-07	8.10304e-07	NA	10.5568	10.5325	NA	2.02016e-08
N	95	95	95	95	95	95	95	95	95	95	95	95	95	95	95	95	95	95	95	95	95	95	95	95	95	95	95	95	95	95	95	95	95	95	95	95	95	95	95	95	95	95	95	95	95	95	95	95	95
SUM	1	0.0105263	1	0.0999612	1	0.0960364	1	0.104016	66115	145553	135653	3.20915	7.02871	6.69022	0.000355585	0.000778804	0.000741299	10447.4	2437.62	11440.3	1.80287	4.56508	4.29906	0.000199765	0.000505826	0.00047635	178120	1.5469e+06	791320	3.86045	8.10078	7.72853	0.00042775	0.000897594	0.000856347	66115	145553	135653	2.74506	6.26394	5.96947	0.000304161	0.000694066	0.000661437	10447.4	2437.62	11440.3	1.51112	4.08772
[truncated: 13 more columns]

## Sheet: model data
country	WHO region	GBD Superregion	GBD Region	ACD crude mortality rate (total)	ACD crude mortality rate (female)	ACD crude mortality rate (male)	AAF for CM (total)	AAF for CM (female)	AAF for CM (male)	AAF for CM (GBD) (total)	AAF for CM (GBD) (female)	AAF for CM (GBD) (male)	AUD prevalence (total)	AUD prevalence (female)	AUD prevalence (male)	APC total	APC total (female)	APC total (male)	APC drinker (total)	APC drinker (female)	APC drinker (male)	HED (total)	HED (female)	HED (male)	Population in 1,000s (total)	Population in 1,000s (female)	Population in 1,000s (male)
Afghanistan	EMR	North Africa and Middle East	North Africa and Middle East										0.3	0.1	0.6	0.68	0.147589	1.17778	18.3784	6.14952	24.0363	0.1	0.01	0.1	16782.6	8109.2	8673.4
Albania	EUR	Central Europe, Eastern Europe, and Central Asia	Central Europe										5.2	1.9	8.6	6.61111	3.16907	10.1297	12.2883	6.82989	16.5248	6.4	1.6	11.3	2328	1176.8	1151.2
Algeria	AFR	North Africa and Middle East	North Africa and Middle East										0.8	0.01	1.4	1.65625	0.692585	2.61451	17.8091	13.8517	19.3667	0.4	0.1	0.7	27503	13712.8	13790.2
Argentina	AMR	High-income	Southern Latin America	0.220751	0	0.457391	0.00341797	0	0.0060241	0.00287356	0	0.00532319	6	2.5	9	9.30337	5.24908	13.6495	15.8221	10.8677	19.4993	12	0.8	24	31710	16405.8	15304.2
Armenia	EUR	Central Europe, Eastern Europe, and Central Asia	Central Asia										5.3	1.9	8.6	5.31606	2.47575	8.39684	8.30634	5.62671	9.99624	20.1	2.3	37.9	2398.2	1247.8	1150.4
Australia	WPR	High-income	Australasia	2.08135	0.653083	3.52804	0.0420819	0.019802	0.0533333	0.036715	0.016	0.0484848	3.5	2.1	5	12.1176	7.1907	17.1082	14.4258	8.97715	19.4411	10.9	5.1	16.8	18257.4	9187.2	9070.2
Austria	EUR	High-income	Western Europe	1.92822	0.803643	3.11827	0.0107198	0.00429185	0.0181219	0.010355	0.00417246	0.0173776	9.2	4.7	14.1	12.4421	7.39186	17.7864	16.0751	9.989	21.9585	40.5	28.9	53	7260.6	3733	3527.6
Azerbaijan	EUR	Central Europe, Eastern Europe, and Central Asia	Central Asia										5.2	1.9	8.7	1.52239	0.713037	2.38995	3.45997	2.38474	4.04391	10.4	1.3	20.2	6614	3421.8	3192.2
Bahrain	EMR	North Africa and Middle East	North Africa and Middle East										1.2	0.3	1.8	1.73684	0.823595	2.22812	17.7229	11.5999	19.8939	0.1	0.01	0.1	1053.8	368.6	685.2
Bangladesh	SEAR	South Asia	South Asia										0.8	0.3	1.3	0.333333	0.0201148	0.642996	17.5439	10.0574	18.3713	0.01	0.01	0.1	109315	54345.6	54969.6
Belarus	EUR	Central Europe, Eastern Europe, and Central Asia	Eastern Europe										16.6	5.5	29.8	17.6627	9.15635	27.8204	22.3013	12.8963	31.2589	25.9	7.5	47.8	8015.2	4362.2	3653
Belgium	EUR	High-income	Western Europe	2.49685	0.63441	4.4615	0.0429907	0.0122951	0.0687285	0.036566	0.00980392	0.0619195	5.8	3	8.8	10.6105	6.31344	15.1434	12.8925	7.85254	17.9424	34.3	21.7	47.7	9211.6	4728.8	4482.8
Bosnia and Herzegovina	EUR	Central Europe, Eastern Europe, and Central Asia	Central Europe										5.2	1.9	8.6	7.13846	1.41338	12.9807	12.4798	3.05265	18.8399	6.2	1	11.7	3277.6	1655.4	1622.2
Brazil	AMR	Latin America and Caribbean	Tropical Latin America	1.61008	0.300977	2.99212	0.0185007	0.0042697	0.0286511	0.0179869	0.00413365	0.0279392	5.6	3.2	8.2	8.72289	4.17841	13.5206	15.1177	8.92822	19.5102	12.7	5.2	20.7	155272	79740.4	75531.8
Bulgaria	EUR	Central Europe, Eastern Europe, and Central Asia	Central Europe										7	2.3	12	12.0769	5.64989	18.9828	17.9183	9.1719	25.7568	19.6	12.7	27	6298.6	3262.4	3036.2
Canada	AMR	High-income	High-income North America	1.69879	0.54665	2.88541	0.0556186	0.0251572	0.0728242	0.0508827	0.0220994	0.0682196	6.8	3.6	10.2	10.1235	5.42716	14.9603	13.1303	7.34392	18.6305	17.8	10.9	25	28844	14634.6	14209.4
Chile	AMR	High-income	Southern Latin America	1.22148	0.140675	2.34983	0.0306859	0.00549451	0.0430108	0.0299296	0.00526316	0.042328	5	1.5	8.5	9.11392	5.20871	13.191	13.8299	8.76887	18.1444	4.9	0.1	9.8	13917.6	7108.6	6809
China	WPR	Southeast Asia, East Asia, and Oceania	East Asia										4.9	0.2	9.3	7.2375	2.37549	11.8983	16.4116	8.21968	20.3739	7.6	0.7	14.2	1.12634e+06	551271	575066
Colombia	AMR	Latin America and Caribbean	Central Latin America	0	0	0	0	0	0	0	0	0	5.9	3.3	8.7	5.18824	2.95059	7.54799	10.7417	7.88929	12.601	4.1	0.2	8.3	34885.8	17906.2	16979.6
Costa Rica	AMR	Latin America and Caribbean	Central Latin America	1.38404	0	2.78303	0.0364963	0	0.0641026	0.0340136	0	0.0588235	5.8	2.8	8.7	4.32911	2.5139	6.16393	8.4224	6.20715	9.94183	7.6	2.4	12.6	3612.6	1816	1796.6
Croatia	EUR	Central Europe, Eastern Europe, and Central Asia	Central Europe	11.3116	2.63546	20.8406	0.20398	0.106383	0.233766	0.104592	0.0280899	0.168224	5.1	1.9	8.6	14.407	8.40747	20.9962	15.6939	8.77606	21.8711	10.8	2	20.5	3624.6	1897.2	1727.4
Cyprus	EUR	High-income	Western Europe	0	0	0	0	0	0	0	0	0	5.8	2.6	8.8	11.4674	7.13072	15.6544	12.3972	7.44334	16.1886	26	9.4	42	934	458.8	475.2
Czech Republic	EUR	Central Europe, Eastern Europe, and Central Asia	Central Europe	2.56187	0.651636	4.57247	0.059126	0.029703	0.0694444	0.0485232	0.0206897	0.0607903	4.8	1.3	8.5	13.6813	8.14942	19.5038	15.355	9.41042	21.2692	38.9	24.9	53.5	8977.8	4603.8	4374
Democratic People's Republic of Korea	SEAR	Southeast Asia, East Asia, and Oceania	East Asia										2.9	0.9	5.1	3.8596	0.428895	7.53702	18.292	3.54458	24.4709	4.5	0.1	9.2	19476.8	10076.4	9400.4
Democratic Republic of the Congo	AFR	Sub-Saharan Africa	Central Sub-Saharan Africa										4.1	0.9	7.4	3.05093	1.27369	4.87255	10.9353	8.54829	11.7979	3.2	0.4	5.7	39157.2	19820	19337.2
Denmark	EUR	High-income	Western Europe	3.24872	0	6.59225	0.103448	0	0.148515	0.0909091	0	0.132743	5.5	3	8.1	10.1758	6.12835	14.3414	11.4851	7.20983	15.5378	28.5	19.5	37.8	4617.2	2341.8	2275.4
Egypt	EMR	North Africa and Middle East	North Africa and Middle East										0.2	0.01	0.4	0.403846	0.0404095	0.766835	6.21302	0.939757	8.91668	0.01	0.01	0.1	59033.6	29498.6	29535
Estonia	EUR	Central Europe, Eastern Europe, and Central Asia	Eastern Europe	70.5735	14.8319	136.559	0.346491	0.163636	0.404624	0.340517	0.155172	0.402299	10.2	3.2	18.6	13.7778	7.17095	21.5987	21.1316	11.8333	30.5498	23.3	9.3	40.1	1119.4	606.8	512.6
Ethiopia	AFR	Sub-Saharan Africa	Eastern Sub-Saharan Africa										2.1	0.6	3.7	6.88889	3.59689	10.2594	43.8783	32.699	49.8027	0.5	0.01	1	54381	27510.8	26870.2
Finland	EUR	High-income	Western Europe	23.2722	3.85769	43.6583	0.201521	0.0737705	0.240099	0.184028	0.0642857	0.222477	7	2.8	11.5	11.0741	6.604	15.7679	16.2854	10.6174	21.2792	36.5	22	51.8	4554.8	2333	2221.8
France	EUR	High-income	Western Europe	1.95845	0.374014	3.66427	0.0349119	0.00821018	0.0543284	0.0322993	0.00722022	0.0522388	5.5	2.5	8.8	12.2917	7.2419	17.7283	12.9659	7.76195	18.3713	29.4	17.7	42.2	51571.4	26737	24834.4
Georgia	EUR	Central Europe, Eastern Europe, and Central Asia	Central Asia	1.47206	0	3.16216	0.050505	0	0.0675676	0.0442478	0	0.0595238	3.9	0.8	7.5	7.77632	3.52552	12.6567	21.541	18.6535	22.5209	9	0.6	18.9	3396.6	1815.4	1581.2
Germany	EUR	High-income	Western Europe	7.55734	2.28557	13.1004	0.0772827	0.0341809	0.10054	0.0718262	0.0305856	0.0954313	5.4	2.1	8.8	11.5158	6.8629	16.4082	14.341	8.74254	19.9613	12.5	5.9	19.4	69998.2	35877.2	34121
Ghana	AFR	Sub-Saharan Africa	Western Sub-Saharan Africa										0.9	0.1	1.7	4.55556	1.85324	7.39657	41.4141	30.381	45.9414	0.6	0.1	1	15986.4	8193.2	7793.2
Greece	EUR	High-income	Western Europe										5.1	2.5	7.9	9.20988	5.46313	13.1874	13.9122	8.97066	18.3925	34.9	22.8	47.6	9430.6	4856.2	4574.4
Hungary	EUR	Central Europe, Eastern Europe, and Central Asia	Central Europe	24.7899	8.67206	43.0297	0.165877	0.114035	0.185065	0.114441	0.0590015	0.145656	17.7	6	31	12.8	6.80253	19.5871	15.7248	8.74361	22.9357	26.3	10.3	44.5	8471.2	4497.2	3974
India	SEAR	South Asia	South Asia										2.6	0.6	4.5	4.64179	0.549975	8.49864	30.7403	11.4578	34.2687	1.7	0.01	3.2	900446	436915	463532
Indonesia	SEAR	Southeast Asia, East Asia, and Oceania	Southeast Asia										0.8	0.3	1.3	0.692308	0.0968984	1.28802	8.54701	2.01872	11.2984	2.6	0.3	4.9	180472	90259	90213
Iraq	EMR	North Africa and Middle East	North Africa and Middle East										0.3	0.1	0.6	0.447368	0.0670038	0.828887	8.2846	1.86122	11.5123	0.01	0.01	0.01	17034.6	8530.2	8504.4
Ireland	EUR	High-income	Western Europe	3.54862	0.539724	6.62764	0.0833333	0.0227273	0.107143	0.0562771	0.0111111	0.0851064	7.1	3.4	10.9	11.9688	7.22853	16.8195	14.7945	9.3877	19.7876	39	25.5	53	3663.4	1852.8	1810.6
Islamic Republic of Iran	EMR	North Africa and Middle East	North Africa and Middle East										0.3	0.1	0.5	1	0.33322	1.66083	23.8095	17.5379	26.3624	0.01	0	0.01	58992.8	29364.2	29628.6
Israel	EUR	High-income	Western Europe	0.17696	0	0.362476	0.00900901	0	0.0172414	0.00847458	0	0.0166667	5.1	1.9	8.5	2.98889	1.21762	4.8458	5.75894	3.13014	7.37565	7.7	3.2	12.4	5651	2892.2	2758.8
Italy	EUR	High-income	Western Europe	0.330872	0.0375195	0.647076	0.00479143	0.000672043	0.00776699	0.00329585	0.000379075	0.00634921	1	0.8	1.3	8.05376	4.74231	11.6232	11.9139	8.65386	14.2791	4.2	0.7	8	51379.4	26652.8	24726.6
Jamaica	AMR	Latin America and Caribbean	Caribbean	0.49373	0	1.00261	0.0163934	0	0.0263158	0.015625	0	0.0263158	4.1	1.8	6.5	5.11429	2.94135	7.35388	11.1666	8.30891	12.9698	6.9	2.1	11.9	2025.4	1028	997.4
Japan	WPR	High-income	High-income Asia Pacific	0.317199	0	0.657082	0.00918876	0	0.0161142	0.00798176	0	0.0140393	2.8	1	4.6	7.78351	4.49327	11.309	11.2968	7.25892	14.8024	17.5	7.5	28.1	110341	57075	53265.8
Kazakhstan	EUR	Central Europe, Eastern Europe, and Central Asia	Central Asia										5.2	1.9	8.9	9.25714	4.94557	14.0822	23.4953	16.162	28.5066	7.8	1.4	15	12696.4	6705	5991.4
Kenya	AFR	Sub-Saharan Africa	Eastern Sub-Saharan Africa										0.9	0.1	1.8	4.38095	1.30719	7.48827	14.6032	8.01956	17.0576	3.7	0.7	6.8	25308.2	12722.8	12585.4
Kyrgyzstan	EUR	Central Europe, Eastern Europe, and Central Asia	Central Asia	72.4382	25.4952	121.888	0.802228	0.702703	0.82807	0.75	0.658228	0.773771	5.2	1.9	8.6	5.46667	2.58214	8.50524	14.3106	9.35556	17.2171	7.7	1.2	14.6	3975.8	2039.6	1936.2
Latvia	EUR	Central Europe, Eastern Europe, and Central Asia	Eastern Europe	168.25	66.4038	293.517	0.383812	0.263374	0.439771	0.380829	0.260163	0.437262	7.7	2.5	14.3	12.0118	6.14427	19.2286	17.7426	9.84658	25.9145	20.9	13.2	30.3	1747.4	963.8	783.6
Lithuania	EUR	Central Europe, Eastern Europe, and Central Asia	Eastern Europe	39.7575	20.8244	62.7287	0.209979	0.204225	0.212389	0.205703	0.195946	0.209913	9.2	3	16.7	17.9048	9.21514	28.4477	27.4192	15.7255	38.7571	36.6	25	50.6	2540.4	1392.6	1147.8
Luxembourg	EUR	High-income	Western Europe	0	0	0	0	0	0	0	0	0	5.5	2.3	8.8	11.4792	6.97564	16.0308	12.2249	7.50876	16.8745	24	11.4	36.9	451.6	227	224.6
Malaysia	WPR	Southeast Asia, East Asia, and Oceania	Southeast Asia										2.4	0.8	4.1	1.60606	0.239549	2.98817	12.6461	3.57536	16.1523	0.3	0.01	0.6	21916.8	11020.6	10896.2
Malta	EUR	High-income	Western Europe	2.83447	0	5.69476	0.0909091	0	0.142857	0.0769231	0	0.125	3	1.3	4.7	9.03158	5.49255	12.6029	14.9036	10.9196	17.7505	26.8	15.7	38	352.8	177.2	175.6
Mexico	AMR	Latin America and Caribbean	Central Latin America	0.2715	0	0.551471	0.024948	0	0.0449438	0.0202361	0	0.0367534	2.7	0.5	5.2	6.97333	2.63725	11.4447	12.2554	5.69601	16.6106	12.1	5.3	19.7	88397.8	44877.8	43520
Montenegro	EUR	Central Europe, Eastern Europe, and Central Asia	Central Europe										5.2	1.9	8.6	10.2381	4.83343	15.9373	15.7026	8.26227	22.0738	7.2	1.5	13.2	497.6	255.4	242.2
Morocco	EMR	North Africa and Middle East	North Africa and Middle East	0.0419052	0	0.08632	0.0178571	0	0.025641	0.0166667	0	0.0238095	0.4	0.1	0.7	1.03774	0.100842	2.03074	19.2173	3.60149	24.4667	0.01	0	0.01	23863.4	12278.6	11584.8
Mozambique	AFR	Sub-Saharan Africa	Eastern Sub-Saharan Africa										2.6	0.6	4.8	2.27451	1.14555	3.51959	12.7068	11.8098	13.1328	0.8	0.01	1.7	14446.2	7576.4	6869.8
Nepal	SEAR	South Asia	South Asia										1.5	0.5	2.5	2.45455	0.266974	4.90721	32.2966	7.41594	40.5554	0.4	0.01	0.8	18274.4	9659.2	8615.2
Netherlands	EUR	High-income	Western Europe	1.28814	0.141012	2.47021	0.04	0.00543478	0.0639098	0.0340265	0.00420168	0.0584192	1.2	0.8	1.7	9.13684	5.49928	12.8852	10.3592	6.57808	13.87	5.9	1.3	10.5	13973.6	7091.6	6882
New Zealand	WPR	High-income	Australasia	4.28449	2.77131	5.89345	0.0793651	0.0819672	0.078125	0.0721154	0.0724638	0.0719424	3.2	2	4.5	11.0116	6.38052	15.9359	13.8511	8.56445	18.7923	4.5	1.7	7.4	3501	1804.2	1696.8
Nigeria	AFR	Sub-Saharan Africa	Western Sub-Saharan Africa										2.1	0.4	3.8	9.22222	4.67191	13.6556	21.1519	16.2784	23.5037	6.7	2	11.3	96991.8	47864.8	49127
Norway	EUR	High-income	Western Europe	1.68561	0	3.37154	0.0630631	0	0.0972222	0.0555556	0	0.0897436	8.1	4.2	12	8.06494	4.92645	11.204	9.38875	6.25184	12.0344	11.9	6.5	17.4	4152.8	2076.6	2076.2
Pakistan	EMR	South Asia	South Asia										0.3	0.1	0.5	0.2	0.00613595	0.38546	5	0.227257	7.27283	0.1	0.01	0.2	117080	57243	59837
Peru	AMR	Latin America and Caribbean	Andean Latin America	0	0	0	0	0	0	0	0	0	7.7	3.3	12.2	8.27692	3.85744	12.7851	14.9403	8.76691	19.1107	13.5	3.6	23.6	21874	11045.6	10828.4
Philippines	WPR	Southeast Asia, East Asia, and Oceania	Southeast Asia										4.6	1.4	7.7	5.4881	1.76251	9.21681	12.3885	5.26121	16.6669	1.9	0.3	3.5	65824.4	32926	32898.4
Poland	EUR	Central Europe, Eastern Europe, and Central Asia	Central Europe	14.8054	3.09663	27.5614	0.141238	0.045611	0.189996	0.0643112	0.0139144	0.115528	8.3	2.6	14.5	13.3678	6.21249	21.1631	25.8565	14.9699	33.6456	5.3	0.9	10.1	32825.8	17115.4	15710.4
Portugal	EUR	High-income	Western Europe	1.56614	0	3.33619	0.0436137	0	0.0689655	0.0416667	0	0.0666667	5.8	2.6	9.2	11.6279	6.69439	17.2038	20.3998	14.553	24.897	20.4	11.5	30.1	8939.2	4742.8	4196.4
Qatar	EMR	North Africa and Middle East	North Africa and Middle East										0.3	0.1	0.3	1.81818	0.401381	2.23303	27.137	11.8053	29.7738	0.01	0.01	0.01	1744	395	1349
Republic of Korea	WPR	High-income	High-income Asia Pacific										6.2	2.2	10.3	11.8101	3.74604	20.0852	26.3619	11.0178	35.995	6	0.1	12.1	42400.4	21474	20926.4
Republic of Moldova	EUR	Central Europe, Eastern Europe, and Central Asia	Eastern Europe	35.0734	16.6796	55.4597	0.550459	0.461538	0.588235	0.545455	0.461538	0.580645	5.2	1.9	8.9	19.0727	10.2362	28.8665	28.7673	16.9755	39.4891	32.2	17.1	49.4	3421.4	1798.6	1622.8
Romania	EUR	Central Europe, Eastern Europe, and Central Asia	Central Europe	5.63979	1.59832	10.0181	0.0278838	0.00962861	0.0414747	0.0137145	0.00439698	0.0216404	2.4	1.1	3.8	13.6857	6.37735	21.6031	20.2451	10.3027	29.2725	7.5	1.7	13.8	16844.6	8759.2	8085.4
Russian Federation	EUR	Central Europe, Eastern Europe, and Central Asia	Eastern Europe	164.136	74.5764	271.464							17.4	6.2	31	15.1143	7.82263	23.8525	22.2925	12.6172	31.8883	19.1	10.3	29.8	119425	65101	54324
Saudi Arabia	EMR	North Africa and Middle East	North Africa and Middle East										0.3	0.1	0.4	0.1875	0.0753205	0.266393	3.23276	2.21531	3.5519	0.01	0.01	0.01	20738	8562.6	12175.4
Serbia	EUR	Central Europe, Eastern Europe, and Central Asia	Central Europe										5.2	1.9	8.7	11.8961	5.58102	18.6421	18.0244	9.37986	25.6073	7.3	1.6	13.4	7443.6	3844.6	3599
Singapore	WPR	High-income	High-income Asia Pacific	0.663864	0	1.35477	0.0352941	0	0.0612245	0.0283019	0	0.0517241	0.9	0.4	1.4	2.34615	0.9592	3.7896	4.70171	2.89789	5.62256	4.4	0.4	8.6	4519	2304.6	2214.4
Slovakia	EUR	Central Europe, Eastern Europe, and Central Asia	Central Europe	20.2323	4.18305	37.6247	0.24734	0.125	0.280405	0.233083	0.106383	0.272131	10.3	2.1	19.1	11.5	5.35802	18.1559	17.4772	8.82705	25.4642	28.6	16.8	41.3	4596.6	2390.6	2206
Slovenia	EUR	Central Europe, Eastern Europe, and Central Asia	Central Europe	33.9559	13.3779	55.1724	0.12766	0.0434783	0.247423				11.6	3.8	19.7	11.3407	6.82382	15.9977	16.7761	10.9532	21.9447	7.3	1.6	13.1	1767	897	870
South Africa	AFR	Sub-Saharan Africa	Southern Sub-Saharan Africa										5.6	1.5	10	9.91892	3.83908	16.4198	24.4308	14.5972	29.1649	10.4	3.7	17.8	37395.2	19323.4	18071.8
Spain	EUR	High-income	Western Europe	0.683988	0.247493	1.14156	0.00849858	0.00431406	0.0109019	0.00713719	0.00321337	0.00987876	1.3	0.4	2.3	10.3933	6.20305	14.7858	15.2171	9.79945	20.1442	13.4	7.3	19.7	39474.4	20202.6	19271.8
Sweden	EUR	High-income	Western Europe	3.50587	1.73896	5.30142	0.0858896	0.0660377	0.0954545	0.0696517	0.0522388	0.0783582	8.9	5.3	12.6	9.48052	5.74553	13.276	13.7798	9.16353	17.6778	23.8	14.5	33.2	7986.6	4025.4	3961.2
Switzerland	EUR	High-income	Western Europe	2.31743	0.853	3.83798	0.0586081	0.0340909	0.0702703	0.0555556	0.0309278	0.0680628	8	2.6	13.5	10.2421	6.14152	14.4998	11.573	7.21682	15.7436	18.7	12	25.8	6904.2	3517	3387.2
Tajikistan	EUR	Central Europe, Eastern Europe, and Central Asia	Central Asia										0.8	0.3	1.3	2.90909	1.40913	4.41054	31.2805	29.3568	31.7305	1	0.1	1.9	5271.4	2637	2634.4
Thailand	SEAR	Southeast Asia, East Asia, and Oceania	Southeast Asia	0	0	0	0	0	0	0	0	0	5	1	9.1	7.22222	0.805824	13.9237	24.3172	5.40821	30.6688	1.1	0.1	2.2	51793.4	26459.4	25334
The former Yugoslav Republic of Macedoni	EUR	Central Europe, Eastern Europe, and Central Asia	Central Europe										5.3	1.9	8.6	4.32353	2.07562	6.61446	7.57186	4.5518	9.62803	6.5	1	12	1688	852	836
Turkey	EUR	North Africa and Middle East	North Africa and Middle East	0.0355662	0	0.073359	0.00375235	0	0.00584795	0.00347222	0	0.00544959	2.7	1	4.5	2.01429	0.39099	3.73921	14.5963	6.98196	16.6187	0.2	0.01	0.3	56233.2	28970	27263.2
Turkmenistan	EUR	Central Europe, Eastern Europe, and Central Asia	Central Asia										5.2	1.9	8.6	5.5283	1.61238	9.6748	14.0669	10.7492	14.8843	11.7	0.4	23.6	3741.4	1924.2	1817.2
Uganda	AFR	Sub-Saharan Africa	Eastern Sub-Saharan Africa										5.8	1.5	10	11.7471	6.15181	17.4415	28.4434	23.3909	30.9795	3.4	0.1	6.8	18923.6	9544.8	9378.8
Ukraine	EUR	Central Europe, Eastern Europe, and Central Asia	Eastern Europe	88.4387									4.9	1.1	9.3	13.3968	6.92159	21.1866	19.6147	10.7981	28.8253	22.6	12.1	35.2	38603	21080.2	17522.8
United Kingdom	EUR	High-income	Western Europe	2.26342	0.594473	4.0139	0.0752212	0.0331263	0.0937216	0.0343434	0.00870511	0.0633067	11.1	6	16.3	12.1412	7.24437	17.2772	14.471	8.94367	19.8589	28	20.9	35.5	52575.4	26914.6	25660.8
United Republic of Tanzania	AFR	Sub-Saharan Africa	Eastern Sub-Saharan Africa										5.5	1.9	9.3	6.26866	3.26161	9.36932	14.961	10.2245	17.9489	14.2	7.4	21.2	27609.2	14016.2	13593
United States of America	AMR	High-income	High-income North America	1.99653	0.645505	3.39391	0.0221404	0.00917732	0.0306599	0.0212483	0.00871912	0.0296219	7.4	4.2	10.7	9.28421	5.02162	13.6931	13.4749	7.97082	18.2089	16.9	10.9	23.2	255944	130131	125814
Uzbekistan	EUR	Central Europe, Eastern Europe, and Central Asia	Central Asia										5.2	1.9	8.6	3.17857	0.924438	5.5794	8.54455	6.16292	9.299	10.2	0.4	20.4	17611	9083	8528
Venezuela	AMR	Latin America and Caribbean	Central Latin America	0.236058	0	0.478158	0.0111857	0	0.0206612	0.0110132	0	0.0202429	5.7	3.2	8.3	7.88235	4.54441	11.3057	13.3373	9.38928	16.1741	24.3	10.5	38.1	21181.2	10724.4	10456.8
Vietnam	WPR	Southeast Asia, East Asia, and Oceania	Southeast Asia										4.7	0.9	8.7	8.69565	0.338637	17.5189	22.7041	1.18404	36.1214	1.4	0.2	2.6	70097.8	36000	34097.8
Yemen	EMR	North Africa and Middle East	North Africa and Middle East										0.3	0.1	0.5	0.235294	0.0495144	0.419858	5.73888	1.76837	7.77516	0.01	0	0.01	15051.8	7501.2	7550.6
SUM																									4.82825e+06	2.41413e+06	2.41412e+06
MEAN																									50823.7	25411.8	25411.8
